# Supplementary material for: The mixed-valent copper thiol­ate complex hexa­kis­{μ3-2-[(1,3-dimethyl­imidazol­idene)amino]­benzene­thiol­ato}dicopper(II)tetra­copper(I) bis­(hexa­fluoridophosphate) acetonitrile disolvate dichloro­methane disolvate
Source: Acta Crystallogr Sect E Struct Rep Online. 2012 Dec 15;69(Pt 1):m54–5. doi: 10.1107/S1600536812050428 (PMC3588332; doi:10.1107/S1600536812050428)
Supplement: Supplementary file 1 [file e-69-00m54-sup1.cif]

##############################################################################
#                                                                            #
# This CIF contains the data in a paper accepted for publication in          #
# Acta Crystallographica Section E. It conforms to the requirements of       #
# Notes for Authors for Acta Crystallographica Section E, and has been       #
# peer reviewed under the auspices of the IUCr Commission on Journals.       #
#                                                                            #
# Full details of the Crystallographic Information File format               #
# are given in the paper "The Crystallographic Information File (CIF):       #
# a New Standard Archive File for Crystallography" by S. R. Hall, F. H.      #
# Allen and I. D. Brown [Acta Cryst. (1991), A47, 655-685].                  #
#                                                                            #
# The current version of the core CIF dictionary is obtainable from          #
# ftp://ftp.iucr.org/pub/cif_core.dic.                                       #
#                                                                            #
# Software is freely available for graphical display of the structure(s)     #
# in this CIF. For information consult the CIF software page                 #
# http://www.iucr.org/resources/cif/software.                                #
#                                                                            #
# This file may be used for bona fide research purposes within the           #
# scientific community so long as proper attribution is given to the journal # 
# article from which it was obtained.                                        #
#                                                                            #
##############################################################################
data_I
_audit_creation_method     SHELXL-97
_chemical_name_systematic
;
Hexakis{\m~3~-2-[(1,3-
dimethylimidazolidene)amino]benzenethiolato}dicopper(II)tetracopper(I)
bis(hexafluoridophosphate) acetonitrile disolvate dichloromethane disolvate
;
_chemical_name_common     ?
_chemical_formula_moiety
                     'C66 H84 Cu6 N18 S6 2+, 2(F6 P -), 2(C H2 Cl2), 2(C2 H3 N)'
_chemical_formula_sum     'C72 H94 Cl4 Cu6 F12 N20 P2 S6'
_chemical_formula_iupac     '[Cu6 (C11 H14 N3 S)6] (P F6)2, 2C2 H3 N, 2C H2 Cl2'
_chemical_formula_weight     2245.01
_chemical_melting_point     ?
_symmetry_cell_setting     triclinic
_symmetry_space_group_name_H-M     'P -1'
_symmetry_space_group_name_Hall     '-P 1'
loop_
    _symmetry_equiv_pos_as_xyz
    'x, y, z'
    '-x, -y, -z'
_cell_length_a     13.019(2)
_cell_length_b     13.687(3)
_cell_length_c     13.875(3)
_cell_angle_alpha     108.371(4)
_cell_angle_beta     94.768(4)
_cell_angle_gamma     102.691(4)
_cell_volume     2257.8(7)
_cell_formula_units_Z     1
_cell_measurement_reflns_used     5162
_cell_measurement_theta_min     2.43
_cell_measurement_theta_max     27.38
_cell_measurement_temperature     120(2)
_exptl_crystal_description     prism
_exptl_crystal_colour     black
_exptl_crystal_size_max     0.44
_exptl_crystal_size_mid     0.38
_exptl_crystal_size_min     0.25
_exptl_crystal_density_diffrn     1.651
_exptl_crystal_density_meas     ?
_exptl_crystal_density_method     'not measured'
_exptl_crystal_F_000     1142
_exptl_absorpt_coefficient_mu     1.758
_exptl_absorpt_correction_type     multi-scan
_exptl_absorpt_process_details     '(SADABS; Sheldrick, 2004)'
_exptl_absorpt_correction_T_min     0.5117
_exptl_absorpt_correction_T_max     0.6676
_exptl_special_details     ?
_diffrn_ambient_temperature     120(2)
_diffrn_radiation_type     MoK\a
_diffrn_radiation_wavelength     0.71073
_diffrn_radiation_source     'sealed tube'
_diffrn_radiation_monochromator     'graphite'
_diffrn_measurement_device_type     'Bruker SMART APEX'
_diffrn_measurement_method     '\f and \w scans'
_diffrn_reflns_number     18315
_diffrn_reflns_av_R_equivalents     0.0313
_diffrn_reflns_av_sigmaI/netI     0.0579
_diffrn_reflns_theta_min     1.57
_diffrn_reflns_theta_max     27.88
_diffrn_reflns_theta_full     27.88
_diffrn_measured_fraction_theta_max     0.990
_diffrn_measured_fraction_theta_full     0.990
_diffrn_reflns_limit_h_min     -13
_diffrn_reflns_limit_h_max     17
_diffrn_reflns_limit_k_min     -17
_diffrn_reflns_limit_k_max     18
_diffrn_reflns_limit_l_min     -18
_diffrn_reflns_limit_l_max     18
_diffrn_standards_number     ?
_diffrn_standards_interval_count     ?
_diffrn_standards_interval_time     ?
_diffrn_standards_decay_%     ?
_refine_special_details
;
Refinement of <i>F</i>^2^ against ALL reflections. The weighted <i>R</i>-factor
<i>wR</i> and goodness of fit <i>S</i> are based on <i>F</i>^2^, conventional
<i>R</i>-factors <i>R</i> are based on <i>F</i>, with <i>F</i> set to zero for
negative <i>F</i>^2^. The threshold expression of <i>F</i>^2^ >
\s(<i>F</i>^2^) is used only for calculating <i>R</i>-factors(gt) <i>etc</i>.
and is not relevant to the choice of reflections for refinement.
<i>R</i>-factors based on <i>F</i>^2^ are statistically about twice as large
as those based on <i>F</i>, and <i>R</i>- factors based on ALL data will be
even larger.
;
_reflns_number_total     10640
_reflns_number_gt     8260
_reflns_threshold_expression     I>2sigma(I)
_refine_ls_structure_factor_coef     Fsqd
_refine_ls_matrix_type     full
_refine_ls_R_factor_all     0.0648
_refine_ls_R_factor_gt     0.0481
_refine_ls_wR_factor_gt     0.1275
_refine_ls_wR_factor_ref     0.1384
_refine_ls_goodness_of_fit_ref     1.034
_refine_ls_restrained_S_all     1.034
_refine_ls_number_reflns     10640
_refine_ls_number_parameters     557
_refine_ls_number_restraints     0
_refine_ls_hydrogen_treatment     constr
_refine_ls_weighting_scheme     calc
_refine_ls_weighting_details
         'calc w=1/[\s^2^(Fo^2^)+(0.0733P)^2^+1.3720P] where P=(Fo^2^+2Fc^2^)/3'
_atom_sites_solution_hydrogens     difmap
_atom_sites_solution_primary     direct
_atom_sites_solution_secondary     difmap
_refine_ls_shift/su_max     0.007
_refine_ls_shift/su_mean     0.002
_refine_diff_density_max     0.973
_refine_diff_density_min     -0.904
_refine_ls_extinction_method     none
_refine_ls_extinction_coef     ?
loop_
    _atom_type_symbol
    _atom_type_description
    _atom_type_scat_dispersion_real
    _atom_type_scat_dispersion_imag
    _atom_type_scat_source
    'C' 'C' 0.0033 0.0016
                         'International Tables Vol C Tables 4.2.6.8 and 6.1.1.4'
    'H' 'H' 0.0000 0.0000
                         'International Tables Vol C Tables 4.2.6.8 and 6.1.1.4'
    'N' 'N' 0.0061 0.0033
                         'International Tables Vol C Tables 4.2.6.8 and 6.1.1.4'
    'F' 'F' 0.0171 0.0103
                         'International Tables Vol C Tables 4.2.6.8 and 6.1.1.4'
    'P' 'P' 0.1023 0.0942
                         'International Tables Vol C Tables 4.2.6.8 and 6.1.1.4'
    'S' 'S' 0.1246 0.1234
                         'International Tables Vol C Tables 4.2.6.8 and 6.1.1.4'
    'Cu' 'Cu' 0.3201 1.2651
                         'International Tables Vol C Tables 4.2.6.8 and 6.1.1.4'
    'Cl' 'Cl' 0.1484 0.1585
                         'International Tables Vol C Tables 4.2.6.8 and 6.1.1.4'
_computing_data_collection     'SMART (Bruker, 2002)'
_computing_cell_refinement     'SAINT (Bruker, 2002)'
_computing_data_reduction     'SAINT (Bruker, 2002)'
_computing_structure_solution     'SHELXS97 (Sheldrick, 2008)'
_computing_structure_refinement     'SHELXL97 (Sheldrick, 2008)'
_computing_molecular_graphics     'SHELXTL (Sheldrick, 2008)'
_computing_publication_material     'SHELXTL (Sheldrick, 2008)'
loop_
    _atom_site_type_symbol
    _atom_site_label
    _atom_site_fract_x
    _atom_site_fract_y
    _atom_site_fract_z
    _atom_site_U_iso_or_equiv
    _atom_site_adp_type
    _atom_site_calc_flag
    _atom_site_refinement_flags
    _atom_site_occupancy
    _atom_site_symmetry_multiplicity
    _atom_site_disorder_assembly
    _atom_site_disorder_group
    Cu Cu1 0.62734(3) 0.54975(3) 0.13981(3) 0.01963(11) Uani d . 1 1 . .
    Cu Cu2 0.54012(3) 0.67921(3) 0.08413(3) 0.01902(10) Uani d . 1 1 . .
    Cu Cu3 0.55066(3) 0.59234(3) -0.10848(3) 0.01968(11) Uani d . 1 1 . .
    S S1 0.45590(6) 0.58501(6) 0.18015(6) 0.01848(16) Uani d . 1 1 . .
    S S2 0.69051(6) 0.61789(6) 0.01818(6) 0.01843(16) Uani d . 1 1 . .
    S S3 0.38980(6) 0.62400(6) -0.03894(6) 0.01842(16) Uani d . 1 1 . .
    N N1 0.6730(2) 0.5961(2) 0.2925(2) 0.0223(6) Uani d . 1 1 . .
    N N2 0.8297(3) 0.5366(3) 0.2911(3) 0.0335(7) Uani d . 1 1 . .
    N N3 0.7236(3) 0.4993(3) 0.3983(2) 0.0304(7) Uani d . 1 1 . .
    N N4 0.6463(2) 0.8206(2) 0.1608(2) 0.0204(6) Uani d . 1 1 . .
    N N5 0.5361(3) 0.9110(3) 0.2603(2) 0.0289(7) Uani d . 1 1 . .
    N N6 0.6917(3) 0.9194(2) 0.3424(2) 0.0279(7) Uani d . 1 1 . .
    N N7 0.5452(2) 0.7096(2) -0.1660(2) 0.0230(6) Uani d . 1 1 . .
    N N8 0.7187(3) 0.7395(3) -0.2063(2) 0.0323(7) Uani d . 1 1 . .
    N N9 0.6661(3) 0.8836(3) -0.1248(2) 0.0322(7) Uani d . 1 1 . .
    C C1 0.7392(3) 0.5479(3) 0.3274(3) 0.0249(7) Uani d . 1 1 . .
    C C2 0.8823(3) 0.5962(4) 0.2311(3) 0.0387(9) Uani d . 1 1 . .
    H H2A 0.8430 0.6476 0.2239 0.058 Uiso calc R 1 1 . .
    H H2B 0.8839 0.5470 0.1628 0.058 Uiso calc R 1 1 . .
    H H2C 0.9554 0.6342 0.2661 0.058 Uiso calc R 1 1 . .
    C C3 0.8860(3) 0.4806(3) 0.3424(3) 0.0378(9) Uani d . 1 1 . .
    H H3A 0.9553 0.5278 0.3831 0.045 Uiso calc R 1 1 . .
    H H3B 0.8985 0.4166 0.2919 0.045 Uiso calc R 1 1 . .
    C C4 0.8101(4) 0.4500(4) 0.4119(3) 0.0401(10) Uani d . 1 1 . .
    H H4A 0.7829 0.3716 0.3906 0.048 Uiso calc R 1 1 . .
    H H4B 0.8458 0.4782 0.4846 0.048 Uiso calc R 1 1 . .
    C C5 0.6194(4) 0.4573(3) 0.4214(3) 0.0378(9) Uani d . 1 1 . .
    H H5A 0.5634 0.4623 0.3728 0.057 Uiso calc R 1 1 . .
    H H5B 0.6138 0.4988 0.4917 0.057 Uiso calc R 1 1 . .
    H H5C 0.6108 0.3825 0.4153 0.057 Uiso calc R 1 1 . .
    C C6 0.6089(3) 0.6453(3) 0.3558(2) 0.0222(7) Uani d . 1 1 . .
    C C7 0.6436(3) 0.7019(3) 0.4631(3) 0.0290(8) Uani d . 1 1 . .
    H H7A 0.7128 0.7049 0.4935 0.035 Uiso calc R 1 1 . .
    C C8 0.5792(3) 0.7521(3) 0.5236(3) 0.0325(9) Uani d . 1 1 . .
    H H8A 0.6045 0.7891 0.5950 0.039 Uiso calc R 1 1 . .
    C C9 0.4774(3) 0.7495(3) 0.4817(3) 0.0312(8) Uani d . 1 1 . .
    H H9A 0.4330 0.7836 0.5243 0.037 Uiso calc R 1 1 . .
    C C10 0.4412(3) 0.6965(3) 0.3767(3) 0.0252(7) Uani d . 1 1 . .
    H H10A 0.3717 0.6941 0.3474 0.030 Uiso calc R 1 1 . .
    C C11 0.5070(3) 0.6467(3) 0.3142(2) 0.0207(7) Uani d . 1 1 . .
    C C12 0.6285(3) 0.8814(3) 0.2505(3) 0.0219(7) Uani d . 1 1 . .
    C C13 0.4489(3) 0.8864(3) 0.1790(3) 0.0311(8) Uani d . 1 1 . .
    H H13A 0.4761 0.8797 0.1141 0.047 Uiso calc R 1 1 . .
    H H13B 0.4123 0.9435 0.1947 0.047 Uiso calc R 1 1 . .
    H H13C 0.3986 0.8190 0.1726 0.047 Uiso calc R 1 1 . .
    C C14 0.5292(3) 0.9639(3) 0.3666(3) 0.0304(8) Uani d . 1 1 . .
    H H14A 0.4766 0.9177 0.3918 0.036 Uiso calc R 1 1 . .
    H H14B 0.5092 1.0316 0.3759 0.036 Uiso calc R 1 1 . .
    C C15 0.6431(3) 0.9841(3) 0.4219(3) 0.0323(8) Uani d . 1 1 . .
    H H15A 0.6815 1.0605 0.4446 0.039 Uiso calc R 1 1 . .
    H H15B 0.6424 0.9604 0.4823 0.039 Uiso calc R 1 1 . .
    C C16 0.7869(3) 0.8878(3) 0.3696(3) 0.0306(8) Uani d . 1 1 . .
    H H16A 0.7860 0.8187 0.3191 0.046 Uiso calc R 1 1 . .
    H H16B 0.7880 0.8819 0.4382 0.046 Uiso calc R 1 1 . .
    H H16C 0.8507 0.9414 0.3696 0.046 Uiso calc R 1 1 . .
    C C17 0.7492(3) 0.8350(3) 0.1357(3) 0.0222(7) Uani d . 1 1 . .
    C C18 0.8246(3) 0.9346(3) 0.1699(3) 0.0261(7) Uani d . 1 1 . .
    H H18A 0.8076 0.9944 0.2162 0.031 Uiso calc R 1 1 . .
    C C19 0.9228(3) 0.9478(3) 0.1380(3) 0.0340(9) Uani d . 1 1 . .
    H H19A 0.9724 1.0161 0.1627 0.041 Uiso calc R 1 1 . .
    C C20 0.9495(3) 0.8614(3) 0.0697(3) 0.0379(9) Uani d . 1 1 . .
    H H20A 1.0171 0.8704 0.0478 0.045 Uiso calc R 1 1 . .
    C C21 0.8772(3) 0.7629(3) 0.0345(3) 0.0281(8) Uani d . 1 1 . .
    H H21A 0.8950 0.7042 -0.0126 0.034 Uiso calc R 1 1 . .
    C C22 0.7778(3) 0.7479(3) 0.0668(3) 0.0215(7) Uani d . 1 1 . .
    C C23 0.6375(3) 0.7756(3) -0.1655(3) 0.0256(7) Uani d . 1 1 . .
    C C24 0.7053(4) 0.6345(3) -0.2809(3) 0.0380(9) Uani d . 1 1 . .
    H H24A 0.6311 0.5930 -0.2913 0.057 Uiso calc R 1 1 . .
    H H24B 0.7528 0.5983 -0.2555 0.057 Uiso calc R 1 1 . .
    H H24C 0.7228 0.6409 -0.3463 0.057 Uiso calc R 1 1 . .
    C C25 0.8059(4) 0.8277(4) -0.2029(4) 0.0434(11) Uani d . 1 1 . .
    H H25A 0.8059 0.8367 -0.2709 0.052 Uiso calc R 1 1 . .
    H H25B 0.8757 0.8173 -0.1803 0.052 Uiso calc R 1 1 . .
    C C26 0.7820(4) 0.9227(3) -0.1238(3) 0.0413(10) Uani d . 1 1 . .
    H H26A 0.8238 0.9399 -0.0549 0.050 Uiso calc R 1 1 . .
    H H26B 0.7974 0.9865 -0.1448 0.050 Uiso calc R 1 1 . .
    C C27 0.6231(4) 0.9424(3) -0.0361(3) 0.0352(9) Uani d . 1 1 . .
    H H27A 0.5483 0.9383 -0.0578 0.053 Uiso calc R 1 1 . .
    H H27B 0.6645 1.0171 -0.0094 0.053 Uiso calc R 1 1 . .
    H H27C 0.6280 0.9108 0.0179 0.053 Uiso calc R 1 1 . .
    C C28 0.4523(3) 0.7436(3) -0.1644(2) 0.0229(7) Uani d . 1 1 . .
    C C29 0.4281(3) 0.8071(3) -0.2221(3) 0.0296(8) Uani d . 1 1 . .
    H H29A 0.4796 0.8321 -0.2594 0.035 Uiso calc R 1 1 . .
    C C30 0.3324(4) 0.8333(3) -0.2255(3) 0.0348(9) Uani d . 1 1 . .
    H H30A 0.3188 0.8760 -0.2649 0.042 Uiso calc R 1 1 . .
    C C31 0.2559(3) 0.7986(3) -0.1726(3) 0.0323(8) Uani d . 1 1 . .
    H H31A 0.1900 0.8175 -0.1753 0.039 Uiso calc R 1 1 . .
    C C32 0.2754(3) 0.7358(3) -0.1152(3) 0.0267(7) Uani d . 1 1 . .
    H H32A 0.2226 0.7119 -0.0785 0.032 Uiso calc R 1 1 . .
    C C33 0.3722(3) 0.7076(3) -0.1111(2) 0.0211(7) Uani d . 1 1 . .
    P P1 0.99842(9) 0.22393(9) 0.42113(8) 0.0350(2) Uani d . 1 1 . .
    F F1 1.0487(4) 0.1249(3) 0.3935(3) 0.0978(14) Uani d . 1 1 . .
    F F2 0.9544(3) 0.3243(3) 0.4447(3) 0.0989(14) Uani d . 1 1 . .
    F F3 0.8879(3) 0.1500(4) 0.4215(3) 0.1167(18) Uani d . 1 1 . .
    F F4 1.0369(3) 0.2506(3) 0.5397(2) 0.0782(11) Uani d . 1 1 . .
    F F5 1.1110(3) 0.2967(3) 0.4188(2) 0.0779(10) Uani d . 1 1 . .
    F F6 0.9664(3) 0.1973(3) 0.3009(2) 0.0729(10) Uani d . 1 1 . .
    C C100 0.8296(5) 0.4191(6) 0.8897(5) 0.0758(19) Uani d . 1 1 . .
    H H10B 0.7527 0.3814 0.8732 0.091 Uiso calc R 1 1 . .
    H H10C 0.8400 0.4814 0.9533 0.091 Uiso calc R 1 1 . .
    Cl Cl1 0.86150(19) 0.4642(3) 0.7934(2) 0.1522(14) Uani d . 1 1 . .
    Cl Cl2 0.89884(19) 0.3361(2) 0.91445(19) 0.1187(9) Uani d . 1 1 . .
    N N100 0.2667(4) 0.9850(5) 0.3182(4) 0.0770(16) Uani d . 1 1 . .
    C C101 0.1838(5) 0.9396(5) 0.3266(4) 0.0587(14) Uani d . 1 1 . .
    C C102 0.0791(5) 0.8897(5) 0.3378(5) 0.0701(16) Uani d . 1 1 . .
    H H10D 0.0340 0.8557 0.2699 0.105 Uiso calc R 1 1 . .
    H H10E 0.0484 0.9434 0.3817 0.105 Uiso calc R 1 1 . .
    H H10F 0.0833 0.8356 0.3694 0.105 Uiso calc R 1 1 . .
loop_
    _atom_site_aniso_label
    _atom_site_aniso_U_11
    _atom_site_aniso_U_22
    _atom_site_aniso_U_33
    _atom_site_aniso_U_12
    _atom_site_aniso_U_13
    _atom_site_aniso_U_23
    Cu1 0.0198(2) 0.0180(2) 0.0206(2) 0.00440(16) 0.00325(15) 0.00639(16)
    Cu2 0.0183(2) 0.0166(2) 0.0207(2) 0.00298(15) 0.00323(15) 0.00534(15)
    Cu3 0.0200(2) 0.0167(2) 0.0216(2) 0.00346(16) 0.00395(16) 0.00638(16)
    S1 0.0183(4) 0.0164(4) 0.0198(4) 0.0035(3) 0.0037(3) 0.0055(3)
    S2 0.0171(4) 0.0158(4) 0.0209(4) 0.0027(3) 0.0036(3) 0.0052(3)
    S3 0.0174(4) 0.0168(4) 0.0208(4) 0.0043(3) 0.0025(3) 0.0064(3)
    N1 0.0211(15) 0.0234(15) 0.0213(13) 0.0043(12) 0.0016(11) 0.0074(11)
    N2 0.0283(17) 0.0384(19) 0.0370(17) 0.0124(15) 0.0019(14) 0.0157(15)
    N3 0.0328(18) 0.0264(17) 0.0333(16) 0.0051(13) 0.0003(13) 0.0152(14)
    N4 0.0204(14) 0.0142(13) 0.0230(13) 0.0028(11) 0.0048(11) 0.0024(11)
    N5 0.0289(17) 0.0315(17) 0.0243(15) 0.0134(14) 0.0056(12) 0.0028(13)
    N6 0.0297(17) 0.0254(16) 0.0245(15) 0.0049(13) 0.0047(12) 0.0042(12)
    N7 0.0272(16) 0.0191(14) 0.0251(14) 0.0050(12) 0.0061(12) 0.0109(12)
    N8 0.0285(17) 0.0316(18) 0.0360(17) 0.0027(14) 0.0144(14) 0.0117(14)
    N9 0.0356(19) 0.0243(17) 0.0313(16) -0.0031(13) 0.0074(14) 0.0092(13)
    C1 0.0249(18) 0.0219(18) 0.0233(16) 0.0026(14) 0.0008(13) 0.0049(14)
    C2 0.025(2) 0.050(3) 0.041(2) 0.0100(18) 0.0087(17) 0.0144(19)
    C3 0.036(2) 0.031(2) 0.042(2) 0.0138(18) -0.0060(18) 0.0056(17)
    C4 0.047(3) 0.035(2) 0.038(2) 0.0153(19) -0.0057(19) 0.0134(18)
    C5 0.049(3) 0.031(2) 0.033(2) 0.0030(18) 0.0069(18) 0.0152(17)
    C6 0.0264(18) 0.0170(16) 0.0216(16) 0.0024(13) 0.0037(13) 0.0069(13)
    C7 0.031(2) 0.028(2) 0.0222(17) 0.0002(15) -0.0023(14) 0.0069(14)
    C8 0.047(2) 0.0237(19) 0.0208(17) 0.0040(17) 0.0044(16) 0.0040(14)
    C9 0.047(2) 0.0236(19) 0.0260(18) 0.0131(17) 0.0149(16) 0.0073(15)
    C10 0.0297(19) 0.0213(18) 0.0261(17) 0.0066(14) 0.0094(14) 0.0089(14)
    C11 0.0269(18) 0.0144(16) 0.0198(15) 0.0032(13) 0.0049(13) 0.0058(12)
    C12 0.0246(18) 0.0135(15) 0.0252(16) 0.0000(13) 0.0025(13) 0.0072(13)
    C13 0.032(2) 0.030(2) 0.0303(19) 0.0153(16) 0.0052(15) 0.0044(15)
    C14 0.037(2) 0.0248(19) 0.0276(18) 0.0094(16) 0.0100(16) 0.0050(15)
    C15 0.041(2) 0.030(2) 0.0233(17) 0.0091(17) 0.0093(16) 0.0037(15)
    C16 0.0269(19) 0.030(2) 0.0310(19) 0.0049(15) 0.0002(15) 0.0083(16)
    C17 0.0228(17) 0.0194(17) 0.0220(16) 0.0030(13) 0.0038(13) 0.0054(13)
    C18 0.0256(19) 0.0216(18) 0.0267(17) -0.0004(14) 0.0059(14) 0.0063(14)
    C19 0.031(2) 0.024(2) 0.038(2) -0.0053(15) 0.0039(16) 0.0067(16)
    C20 0.0208(19) 0.038(2) 0.048(2) -0.0006(16) 0.0128(17) 0.0100(19)
    C21 0.0213(18) 0.029(2) 0.0316(18) 0.0064(15) 0.0095(14) 0.0052(15)
    C22 0.0196(16) 0.0173(16) 0.0243(16) -0.0014(13) 0.0016(13) 0.0074(13)
    C23 0.0306(19) 0.0223(18) 0.0257(17) 0.0032(14) 0.0060(14) 0.0127(14)
    C24 0.045(3) 0.035(2) 0.041(2) 0.0154(19) 0.0193(19) 0.0165(18)
    C25 0.031(2) 0.048(3) 0.051(3) -0.0031(19) 0.0103(19) 0.025(2)
    C26 0.040(2) 0.035(2) 0.041(2) -0.0085(18) 0.0041(18) 0.0153(19)
    C27 0.045(2) 0.024(2) 0.0312(19) 0.0059(17) 0.0042(17) 0.0050(16)
    C28 0.0277(18) 0.0163(16) 0.0201(15) 0.0034(13) 0.0012(13) 0.0023(13)
    C29 0.044(2) 0.0202(18) 0.0263(17) 0.0090(16) 0.0053(16) 0.0098(14)
    C30 0.050(3) 0.025(2) 0.0313(19) 0.0127(18) -0.0006(17) 0.0121(16)
    C31 0.030(2) 0.029(2) 0.038(2) 0.0140(16) -0.0021(16) 0.0087(16)
    C32 0.0253(19) 0.0238(18) 0.0319(18) 0.0082(15) 0.0015(15) 0.0101(15)
    C33 0.0260(18) 0.0173(16) 0.0185(15) 0.0052(13) 0.0010(13) 0.0049(12)
    P1 0.0344(6) 0.0298(6) 0.0353(5) 0.0065(4) -0.0010(4) 0.0064(4)
    F1 0.133(4) 0.066(2) 0.091(3) 0.060(3) -0.006(2) 0.005(2)
    F2 0.096(3) 0.070(3) 0.112(3) 0.056(2) -0.019(2) -0.008(2)
    F3 0.084(3) 0.099(3) 0.110(3) -0.043(2) 0.042(2) -0.004(2)
    F4 0.111(3) 0.077(2) 0.0349(15) 0.005(2) 0.0047(16) 0.0191(15)
    F5 0.053(2) 0.093(3) 0.063(2) -0.0158(18) 0.0042(16) 0.0190(18)
    F6 0.070(2) 0.088(3) 0.0459(16) 0.0163(19) -0.0128(15) 0.0108(16)
    C100 0.065(4) 0.095(5) 0.104(5) 0.049(4) 0.040(4) 0.058(4)
    Cl1 0.1117(17) 0.280(4) 0.207(3) 0.136(2) 0.1072(19) 0.200(3)
    Cl2 0.1235(17) 0.164(2) 0.165(2) 0.1046(17) 0.0989(16) 0.1237(19)
    N100 0.054(3) 0.116(5) 0.056(3) 0.021(3) 0.011(2) 0.023(3)
    C101 0.052(3) 0.090(4) 0.038(3) 0.022(3) 0.004(2) 0.026(3)
    C102 0.073(4) 0.071(4) 0.079(4) 0.015(3) 0.030(3) 0.040(3)
_geom_special_details
;
All e.s.d.'s (except the e.s.d. in the dihedral angle between two l.s. planes)
are estimated using the full covariance matrix. The cell e.s.d.'s are taken
into account individually in the estimation of e.s.d.'s in distances, angles
and torsion angles; correlations between e.s.d.'s in cell parameters are only
used when they are defined by crystal symmetry. An approximate (isotropic)
treatment of cell e.s.d.'s is used for estimating e.s.d.'s involving l.s.
planes.
;
loop_
    _geom_bond_atom_site_label_1
    _geom_bond_atom_site_label_2
    _geom_bond_site_symmetry_2
    _geom_bond_distance
    _geom_bond_publ_flag
    Cu1 N1 . 2.005(3) ?
    Cu1 S2 . 2.2977(9) ?
    Cu1 S3 2_665 2.2981(10) ?
    Cu1 S1 . 2.4573(10) ?
    Cu2 N4 . 2.018(3) ?
    Cu2 S3 . 2.3017(9) ?
    Cu2 S1 . 2.3117(9) ?
    Cu2 S2 . 2.4312(9) ?
    Cu3 N7 . 2.017(3) ?
    Cu3 S1 2_665 2.2939(10) ?
    Cu3 S2 . 2.3079(9) ?
    Cu3 S3 . 2.4446(10) ?
    S1 C11 . 1.782(3) ?
    S1 Cu3 2_665 2.2939(10) ?
    S2 C22 . 1.772(3) ?
    S3 C33 . 1.779(3) ?
    S3 Cu1 2_665 2.2981(10) ?
    N1 C1 . 1.339(4) ?
    N1 C6 . 1.385(4) ?
    N2 C1 . 1.340(5) ?
    N2 C2 . 1.450(5) ?
    N2 C3 . 1.461(5) ?
    N3 C1 . 1.356(4) ?
    N3 C5 . 1.456(5) ?
    N3 C4 . 1.462(5) ?
    N4 C12 . 1.333(4) ?
    N4 C17 . 1.400(4) ?
    N5 C12 . 1.355(5) ?
    N5 C13 . 1.433(5) ?
    N5 C14 . 1.443(4) ?
    N6 C12 . 1.339(4) ?
    N6 C16 . 1.458(5) ?
    N6 C15 . 1.465(5) ?
    N7 C23 . 1.333(4) ?
    N7 C28 . 1.387(5) ?
    N8 C23 . 1.354(5) ?
    N8 C24 . 1.445(5) ?
    N8 C25 . 1.450(5) ?
    N9 C23 . 1.357(5) ?
    N9 C27 . 1.470(5) ?
    N9 C26 . 1.483(5) ?
    C2 H2A . 0.9800 ?
    C2 H2B . 0.9800 ?
    C2 H2C . 0.9800 ?
    C3 C4 . 1.522(6) ?
    C3 H3A . 0.9900 ?
    C3 H3B . 0.9900 ?
    C4 H4A . 0.9900 ?
    C4 H4B . 0.9900 ?
    C5 H5A . 0.9800 ?
    C5 H5B . 0.9800 ?
    C5 H5C . 0.9800 ?
    C6 C11 . 1.408(5) ?
    C6 C7 . 1.424(5) ?
    C7 C8 . 1.373(5) ?
    C7 H7A . 0.9500 ?
    C8 C9 . 1.390(6) ?
    C8 H8A . 0.9500 ?
    C9 C10 . 1.393(5) ?
    C9 H9A . 0.9500 ?
    C10 C11 . 1.398(5) ?
    C10 H10A . 0.9500 ?
    C13 H13A . 0.9800 ?
    C13 H13B . 0.9800 ?
    C13 H13C . 0.9800 ?
    C14 C15 . 1.536(6) ?
    C14 H14A . 0.9900 ?
    C14 H14B . 0.9900 ?
    C15 H15A . 0.9900 ?
    C15 H15B . 0.9900 ?
    C16 H16A . 0.9800 ?
    C16 H16B . 0.9800 ?
    C16 H16C . 0.9800 ?
    C17 C18 . 1.405(5) ?
    C17 C22 . 1.418(5) ?
    C18 C19 . 1.381(5) ?
    C18 H18A . 0.9500 ?
    C19 C20 . 1.396(6) ?
    C19 H19A . 0.9500 ?
    C20 C21 . 1.376(5) ?
    C20 H20A . 0.9500 ?
    C21 C22 . 1.398(5) ?
    C21 H21A . 0.9500 ?
    C24 H24A . 0.9800 ?
    C24 H24B . 0.9800 ?
    C24 H24C . 0.9800 ?
    C25 C26 . 1.525(7) ?
    C25 H25A . 0.9900 ?
    C25 H25B . 0.9900 ?
    C26 H26A . 0.9900 ?
    C26 H26B . 0.9900 ?
    C27 H27A . 0.9800 ?
    C27 H27B . 0.9800 ?
    C27 H27C . 0.9800 ?
    C28 C33 . 1.417(5) ?
    C28 C29 . 1.418(5) ?
    C29 C30 . 1.371(6) ?
    C29 H29A . 0.9500 ?
    C30 C31 . 1.374(6) ?
    C30 H30A . 0.9500 ?
    C31 C32 . 1.390(5) ?
    C31 H31A . 0.9500 ?
    C32 C33 . 1.399(5) ?
    C32 H32A . 0.9500 ?
    P1 F2 . 1.555(3) ?
    P1 F3 . 1.568(4) ?
    P1 F4 . 1.579(3) ?
    P1 F1 . 1.587(3) ?
    P1 F6 . 1.589(3) ?
    P1 F5 . 1.590(3) ?
    C100 Cl1 . 1.685(6) ?
    C100 Cl2 . 1.692(6) ?
    C100 H10B . 0.9900 ?
    C100 H10C . 0.9900 ?
    N100 C101 . 1.156(7) ?
    C101 C102 . 1.428(8) ?
    C102 H10D . 0.9800 ?
    C102 H10E . 0.9800 ?
    C102 H10F . 0.9800 ?
loop_
    _geom_angle_atom_site_label_1
    _geom_angle_atom_site_label_2
    _geom_angle_atom_site_label_3
    _geom_angle_site_symmetry_1
    _geom_angle_site_symmetry_3
    _geom_angle
    _geom_angle_publ_flag
    N1 Cu1 S2 . . 131.91(9) ?
    N1 Cu1 S3 . 2_665 119.76(9) ?
    S2 Cu1 S3 . 2_665 93.84(3) ?
    N1 Cu1 S1 . . 85.99(9) ?
    S2 Cu1 S1 . . 113.14(3) ?
    S3 Cu1 S1 2_665 . 112.85(3) ?
    N4 Cu2 S3 . . 134.56(8) ?
    N4 Cu2 S1 . . 117.78(8) ?
    S3 Cu2 S1 . . 92.23(3) ?
    N4 Cu2 S2 . . 86.45(8) ?
    S3 Cu2 S2 . . 113.28(3) ?
    S1 Cu2 S2 . . 113.61(3) ?
    N7 Cu3 S1 . 2_665 134.18(9) ?
    N7 Cu3 S2 . . 119.29(9) ?
    S1 Cu3 S2 2_665 . 91.71(3) ?
    N7 Cu3 S3 . . 86.41(9) ?
    S1 Cu3 S3 2_665 . 113.47(3) ?
    S2 Cu3 S3 . . 112.56(3) ?
    C11 S1 Cu3 . 2_665 116.61(11) ?
    C11 S1 Cu2 . . 112.10(11) ?
    Cu3 S1 Cu2 2_665 . 110.12(4) ?
    C11 S1 Cu1 . . 92.50(12) ?
    Cu3 S1 Cu1 2_665 . 65.70(3) ?
    Cu2 S1 Cu1 . . 65.26(3) ?
    C22 S2 Cu1 . . 115.66(11) ?
    C22 S2 Cu3 . . 115.33(11) ?
    Cu1 S2 Cu3 . . 109.54(4) ?
    C22 S2 Cu2 . . 93.03(12) ?
    Cu1 S2 Cu2 . . 65.89(3) ?
    Cu3 S2 Cu2 . . 66.17(3) ?
    C33 S3 Cu1 . 2_665 113.41(11) ?
    C33 S3 Cu2 . . 118.10(12) ?
    Cu1 S3 Cu2 2_665 . 108.65(3) ?
    C33 S3 Cu3 . . 92.50(12) ?
    Cu1 S3 Cu3 2_665 . 65.86(3) ?
    Cu2 S3 Cu3 . . 66.04(3) ?
    C1 N1 C6 . . 120.3(3) ?
    C1 N1 Cu1 . . 117.8(2) ?
    C6 N1 Cu1 . . 117.9(2) ?
    C1 N2 C2 . . 124.9(3) ?
    C1 N2 C3 . . 111.6(3) ?
    C2 N2 C3 . . 121.4(3) ?
    C1 N3 C5 . . 124.3(3) ?
    C1 N3 C4 . . 110.7(3) ?
    C5 N3 C4 . . 119.4(3) ?
    C12 N4 C17 . . 120.5(3) ?
    C12 N4 Cu2 . . 118.8(2) ?
    C17 N4 Cu2 . . 117.5(2) ?
    C12 N5 C13 . . 126.2(3) ?
    C12 N5 C14 . . 111.9(3) ?
    C13 N5 C14 . . 121.7(3) ?
    C12 N6 C16 . . 126.7(3) ?
    C12 N6 C15 . . 111.3(3) ?
    C16 N6 C15 . . 121.0(3) ?
    C23 N7 C28 . . 120.0(3) ?
    C23 N7 Cu3 . . 117.7(2) ?
    C28 N7 Cu3 . . 117.1(2) ?
    C23 N8 C24 . . 123.9(3) ?
    C23 N8 C25 . . 110.6(3) ?
    C24 N8 C25 . . 120.5(3) ?
    C23 N9 C27 . . 122.2(3) ?
    C23 N9 C26 . . 109.0(3) ?
    C27 N9 C26 . . 116.2(3) ?
    N1 C1 N2 . . 123.1(3) ?
    N1 C1 N3 . . 126.5(3) ?
    N2 C1 N3 . . 110.3(3) ?
    N2 C2 H2A . . 109.5 ?
    N2 C2 H2B . . 109.5 ?
    H2A C2 H2B . . 109.5 ?
    N2 C2 H2C . . 109.5 ?
    H2A C2 H2C . . 109.5 ?
    H2B C2 H2C . . 109.5 ?
    N2 C3 C4 . . 103.3(3) ?
    N2 C3 H3A . . 111.1 ?
    C4 C3 H3A . . 111.1 ?
    N2 C3 H3B . . 111.1 ?
    C4 C3 H3B . . 111.1 ?
    H3A C3 H3B . . 109.1 ?
    N3 C4 C3 . . 103.9(3) ?
    N3 C4 H4A . . 111.0 ?
    C3 C4 H4A . . 111.0 ?
    N3 C4 H4B . . 111.0 ?
    C3 C4 H4B . . 111.0 ?
    H4A C4 H4B . . 109.0 ?
    N3 C5 H5A . . 109.5 ?
    N3 C5 H5B . . 109.5 ?
    H5A C5 H5B . . 109.5 ?
    N3 C5 H5C . . 109.5 ?
    H5A C5 H5C . . 109.5 ?
    H5B C5 H5C . . 109.5 ?
    N1 C6 C11 . . 120.4(3) ?
    N1 C6 C7 . . 122.7(3) ?
    C11 C6 C7 . . 116.7(3) ?
    C8 C7 C6 . . 121.5(4) ?
    C8 C7 H7A . . 119.3 ?
    C6 C7 H7A . . 119.3 ?
    C7 C8 C9 . . 120.9(3) ?
    C7 C8 H8A . . 119.6 ?
    C9 C8 H8A . . 119.6 ?
    C8 C9 C10 . . 119.3(4) ?
    C8 C9 H9A . . 120.3 ?
    C10 C9 H9A . . 120.3 ?
    C9 C10 C11 . . 120.2(3) ?
    C9 C10 H10A . . 119.9 ?
    C11 C10 H10A . . 119.9 ?
    C10 C11 C6 . . 121.3(3) ?
    C10 C11 S1 . . 117.0(3) ?
    C6 C11 S1 . . 121.6(3) ?
    N4 C12 N6 . . 128.3(3) ?
    N4 C12 N5 . . 122.1(3) ?
    N6 C12 N5 . . 109.6(3) ?
    N5 C13 H13A . . 109.5 ?
    N5 C13 H13B . . 109.5 ?
    H13A C13 H13B . . 109.5 ?
    N5 C13 H13C . . 109.5 ?
    H13A C13 H13C . . 109.5 ?
    H13B C13 H13C . . 109.5 ?
    N5 C14 C15 . . 102.7(3) ?
    N5 C14 H14A . . 111.2 ?
    C15 C14 H14A . . 111.2 ?
    N5 C14 H14B . . 111.2 ?
    C15 C14 H14B . . 111.2 ?
    H14A C14 H14B . . 109.1 ?
    N6 C15 C14 . . 102.9(3) ?
    N6 C15 H15A . . 111.2 ?
    C14 C15 H15A . . 111.2 ?
    N6 C15 H15B . . 111.2 ?
    C14 C15 H15B . . 111.2 ?
    H15A C15 H15B . . 109.1 ?
    N6 C16 H16A . . 109.5 ?
    N6 C16 H16B . . 109.5 ?
    H16A C16 H16B . . 109.5 ?
    N6 C16 H16C . . 109.5 ?
    H16A C16 H16C . . 109.5 ?
    H16B C16 H16C . . 109.5 ?
    N4 C17 C18 . . 123.0(3) ?
    N4 C17 C22 . . 119.5(3) ?
    C18 C17 C22 . . 117.4(3) ?
    C19 C18 C17 . . 121.7(3) ?
    C19 C18 H18A . . 119.2 ?
    C17 C18 H18A . . 119.2 ?
    C18 C19 C20 . . 120.3(4) ?
    C18 C19 H19A . . 119.9 ?
    C20 C19 H19A . . 119.9 ?
    C21 C20 C19 . . 119.4(4) ?
    C21 C20 H20A . . 120.3 ?
    C19 C20 H20A . . 120.3 ?
    C20 C21 C22 . . 121.1(3) ?
    C20 C21 H21A . . 119.5 ?
    C22 C21 H21A . . 119.5 ?
    C21 C22 C17 . . 120.2(3) ?
    C21 C22 S2 . . 117.8(3) ?
    C17 C22 S2 . . 122.0(3) ?
    N7 C23 N8 . . 122.1(3) ?
    N7 C23 N9 . . 127.5(3) ?
    N8 C23 N9 . . 110.4(3) ?
    N8 C24 H24A . . 109.5 ?
    N8 C24 H24B . . 109.5 ?
    H24A C24 H24B . . 109.5 ?
    N8 C24 H24C . . 109.5 ?
    H24A C24 H24C . . 109.5 ?
    H24B C24 H24C . . 109.5 ?
    N8 C25 C26 . . 102.7(3) ?
    N8 C25 H25A . . 111.2 ?
    C26 C25 H25A . . 111.2 ?
    N8 C25 H25B . . 111.2 ?
    C26 C25 H25B . . 111.2 ?
    H25A C25 H25B . . 109.1 ?
    N9 C26 C25 . . 102.3(3) ?
    N9 C26 H26A . . 111.3 ?
    C25 C26 H26A . . 111.3 ?
    N9 C26 H26B . . 111.3 ?
    C25 C26 H26B . . 111.3 ?
    H26A C26 H26B . . 109.2 ?
    N9 C27 H27A . . 109.5 ?
    N9 C27 H27B . . 109.5 ?
    H27A C27 H27B . . 109.5 ?
    N9 C27 H27C . . 109.5 ?
    H27A C27 H27C . . 109.5 ?
    H27B C27 H27C . . 109.5 ?
    N7 C28 C33 . . 120.4(3) ?
    N7 C28 C29 . . 122.7(3) ?
    C33 C28 C29 . . 116.7(3) ?
    C30 C29 C28 . . 121.8(4) ?
    C30 C29 H29A . . 119.1 ?
    C28 C29 H29A . . 119.1 ?
    C29 C30 C31 . . 120.8(3) ?
    C29 C30 H30A . . 119.6 ?
    C31 C30 H30A . . 119.6 ?
    C30 C31 C32 . . 119.7(4) ?
    C30 C31 H31A . . 120.1 ?
    C32 C31 H31A . . 120.1 ?
    C31 C32 C33 . . 120.4(3) ?
    C31 C32 H32A . . 119.8 ?
    C33 C32 H32A . . 119.8 ?
    C32 C33 C28 . . 120.6(3) ?
    C32 C33 S3 . . 117.7(3) ?
    C28 C33 S3 . . 121.7(3) ?
    F2 P1 F3 . . 92.8(3) ?
    F2 P1 F4 . . 90.9(2) ?
    F3 P1 F4 . . 93.1(2) ?
    F2 P1 F1 . . 176.4(3) ?
    F3 P1 F1 . . 90.5(3) ?
    F4 P1 F1 . . 90.6(2) ?
    F2 P1 F6 . . 90.8(2) ?
    F3 P1 F6 . . 89.5(2) ?
    F4 P1 F6 . . 176.8(2) ?
    F1 P1 F6 . . 87.5(2) ?
    F2 P1 F5 . . 88.3(2) ?
    F3 P1 F5 . . 178.7(2) ?
    F4 P1 F5 . . 87.59(19) ?
    F1 P1 F5 . . 88.4(2) ?
    F6 P1 F5 . . 89.74(19) ?
    Cl1 C100 Cl2 . . 116.3(3) ?
    Cl1 C100 H10B . . 108.2 ?
    Cl2 C100 H10B . . 108.2 ?
    Cl1 C100 H10C . . 108.2 ?
    Cl2 C100 H10C . . 108.2 ?
    H10B C100 H10C . . 107.4 ?
    N100 C101 C102 . . 176.3(7) ?
    C101 C102 H10D . . 109.5 ?
    C101 C102 H10E . . 109.5 ?
    H10D C102 H10E . . 109.5 ?
    C101 C102 H10F . . 109.5 ?
    H10D C102 H10F . . 109.5 ?
    H10E C102 H10F . . 109.5 ?
loop_
    _geom_torsion_atom_site_label_1
    _geom_torsion_atom_site_label_2
    _geom_torsion_atom_site_label_3
    _geom_torsion_atom_site_label_4
    _geom_torsion_site_symmetry_1
    _geom_torsion_site_symmetry_2
    _geom_torsion_site_symmetry_3
    _geom_torsion_site_symmetry_4
    _geom_torsion
    _geom_torsion_publ_flag
    N4 Cu2 S1 C11 . . . . -5.52(16) ?
    S3 Cu2 S1 C11 . . . . -150.02(13) ?
    S2 Cu2 S1 C11 . . . . 93.33(13) ?
    N4 Cu2 S1 Cu3 . . . 2_665 -137.09(9) ?
    S3 Cu2 S1 Cu3 . . . 2_665 78.41(4) ?
    S2 Cu2 S1 Cu3 . . . 2_665 -38.24(5) ?
    N4 Cu2 S1 Cu1 . . . . -87.73(9) ?
    S3 Cu2 S1 Cu1 . . . . 127.77(3) ?
    S2 Cu2 S1 Cu1 . . . . 11.11(3) ?
    N1 Cu1 S1 C11 . . . . 9.32(13) ?
    S2 Cu1 S1 C11 . . . . -124.97(11) ?
    S3 Cu1 S1 C11 2_665 . . . 130.02(11) ?
    N1 Cu1 S1 Cu3 . . . 2_665 -108.86(9) ?
    S2 Cu1 S1 Cu3 . . . 2_665 116.85(3) ?
    S3 Cu1 S1 Cu3 2_665 . . 2_665 11.84(3) ?
    N1 Cu1 S1 Cu2 . . . . 122.56(9) ?
    S2 Cu1 S1 Cu2 . . . . -11.73(3) ?
    S3 Cu1 S1 Cu2 2_665 . . . -116.74(3) ?
    N1 Cu1 S2 C22 . . . . -13.93(18) ?
    S3 Cu1 S2 C22 2_665 . . . -150.72(13) ?
    S1 Cu1 S2 C22 . . . . 92.41(13) ?
    N1 Cu1 S2 Cu3 . . . . -146.33(12) ?
    S3 Cu1 S2 Cu3 2_665 . . . 76.88(4) ?
    S1 Cu1 S2 Cu3 . . . . -39.98(5) ?
    N1 Cu1 S2 Cu2 . . . . -95.26(12) ?
    S3 Cu1 S2 Cu2 2_665 . . . 127.95(3) ?
    S1 Cu1 S2 Cu2 . . . . 11.08(3) ?
    N7 Cu3 S2 C22 . . . . 6.66(16) ?
    S1 Cu3 S2 C22 2_665 . . . 151.36(13) ?
    S3 Cu3 S2 C22 . . . . -92.29(13) ?
    N7 Cu3 S2 Cu1 . . . . 139.22(10) ?
    S1 Cu3 S2 Cu1 2_665 . . . -76.07(4) ?
    S3 Cu3 S2 Cu1 . . . . 40.28(4) ?
    N7 Cu3 S2 Cu2 . . . . 88.31(10) ?
    S1 Cu3 S2 Cu2 2_665 . . . -126.98(3) ?
    S3 Cu3 S2 Cu2 . . . . -10.63(3) ?
    N4 Cu2 S2 C22 . . . . -9.82(13) ?
    S3 Cu2 S2 C22 . . . . 127.79(11) ?
    S1 Cu2 S2 C22 . . . . -128.67(11) ?
    N4 Cu2 S2 Cu1 . . . . 107.01(8) ?
    S3 Cu2 S2 Cu1 . . . . -115.38(3) ?
    S1 Cu2 S2 Cu1 . . . . -11.83(3) ?
    N4 Cu2 S2 Cu3 . . . . -126.24(8) ?
    S3 Cu2 S2 Cu3 . . . . 11.36(3) ?
    S1 Cu2 S2 Cu3 . . . . 114.91(3) ?
    N4 Cu2 S3 C33 . . . . 19.03(17) ?
    S1 Cu2 S3 C33 . . . . 152.89(13) ?
    S2 Cu2 S3 C33 . . . . -90.17(13) ?
    N4 Cu2 S3 Cu1 . . . 2_665 149.98(11) ?
    S1 Cu2 S3 Cu1 . . . 2_665 -76.16(4) ?
    S2 Cu2 S3 Cu1 . . . 2_665 40.78(4) ?
    N4 Cu2 S3 Cu3 . . . . 98.47(11) ?
    S1 Cu2 S3 Cu3 . . . . -127.67(3) ?
    S2 Cu2 S3 Cu3 . . . . -10.73(3) ?
    N7 Cu3 S3 C33 . . . . 10.70(14) ?
    S1 Cu3 S3 C33 2_665 . . . -126.53(11) ?
    S2 Cu3 S3 C33 . . . . 131.02(11) ?
    N7 Cu3 S3 Cu1 . . . 2_665 125.29(9) ?
    S1 Cu3 S3 Cu1 2_665 . . 2_665 -11.94(3) ?
    S2 Cu3 S3 Cu1 . . . 2_665 -114.39(3) ?
    N7 Cu3 S3 Cu2 . . . . -109.07(9) ?
    S1 Cu3 S3 Cu2 2_665 . . . 113.70(3) ?
    S2 Cu3 S3 Cu2 . . . . 11.25(3) ?
    S2 Cu1 N1 C1 . . . . -96.4(3) ?
    S3 Cu1 N1 C1 2_665 . . . 31.7(3) ?
    S1 Cu1 N1 C1 . . . . 145.8(3) ?
    S2 Cu1 N1 C6 . . . . 105.9(2) ?
    S3 Cu1 N1 C6 2_665 . . . -126.0(2) ?
    S1 Cu1 N1 C6 . . . . -11.9(2) ?
    S3 Cu2 N4 C12 . . . . 90.9(3) ?
    S1 Cu2 N4 C12 . . . . -34.6(3) ?
    S2 Cu2 N4 C12 . . . . -149.5(2) ?
    S3 Cu2 N4 C17 . . . . -109.2(2) ?
    S1 Cu2 N4 C17 . . . . 125.3(2) ?
    S2 Cu2 N4 C17 . . . . 10.4(2) ?
    S1 Cu3 N7 C23 2_665 . . . -97.8(3) ?
    S2 Cu3 N7 C23 . . . . 28.6(3) ?
    S3 Cu3 N7 C23 . . . . 142.5(3) ?
    S1 Cu3 N7 C28 2_665 . . . 107.5(2) ?
    S2 Cu3 N7 C28 . . . . -126.2(2) ?
    S3 Cu3 N7 C28 . . . . -12.2(2) ?
    C6 N1 C1 N2 . . . . -152.7(3) ?
    Cu1 N1 C1 N2 . . . . 50.2(4) ?
    C6 N1 C1 N3 . . . . 31.1(5) ?
    Cu1 N1 C1 N3 . . . . -126.0(3) ?
    C2 N2 C1 N1 . . . . 16.7(6) ?
    C3 N2 C1 N1 . . . . -179.7(3) ?
    C2 N2 C1 N3 . . . . -166.5(4) ?
    C3 N2 C1 N3 . . . . -2.9(4) ?
    C5 N3 C1 N1 . . . . 23.3(6) ?
    C4 N3 C1 N1 . . . . 176.4(3) ?
    C5 N3 C1 N2 . . . . -153.3(4) ?
    C4 N3 C1 N2 . . . . -0.2(4) ?
    C1 N2 C3 C4 . . . . 4.6(4) ?
    C2 N2 C3 C4 . . . . 168.8(4) ?
    C1 N3 C4 C3 . . . . 3.0(4) ?
    C5 N3 C4 C3 . . . . 157.6(3) ?
    N2 C3 C4 N3 . . . . -4.4(4) ?
    C1 N1 C6 C11 . . . . -146.9(3) ?
    Cu1 N1 C6 C11 . . . . 10.2(4) ?
    C1 N1 C6 C7 . . . . 36.9(5) ?
    Cu1 N1 C6 C7 . . . . -166.0(3) ?
    N1 C6 C7 C8 . . . . 178.4(3) ?
    C11 C6 C7 C8 . . . . 2.1(5) ?
    C6 C7 C8 C9 . . . . -0.1(6) ?
    C7 C8 C9 C10 . . . . -0.9(6) ?
    C8 C9 C10 C11 . . . . -0.2(5) ?
    C9 C10 C11 C6 . . . . 2.4(5) ?
    C9 C10 C11 S1 . . . . -177.8(3) ?
    N1 C6 C11 C10 . . . . -179.7(3) ?
    C7 C6 C11 C10 . . . . -3.3(5) ?
    N1 C6 C11 S1 . . . . 0.5(4) ?
    C7 C6 C11 S1 . . . . 176.9(3) ?
    Cu3 S1 C11 C10 2_665 . . . -123.8(2) ?
    Cu2 S1 C11 C10 . . . . 108.0(3) ?
    Cu1 S1 C11 C10 . . . . 172.2(2) ?
    Cu3 S1 C11 C6 2_665 . . . 56.0(3) ?
    Cu2 S1 C11 C6 . . . . -72.2(3) ?
    Cu1 S1 C11 C6 . . . . -7.9(3) ?
    C17 N4 C12 N6 . . . . -36.2(5) ?
    Cu2 N4 C12 N6 . . . . 123.1(3) ?
    C17 N4 C12 N5 . . . . 146.0(3) ?
    Cu2 N4 C12 N5 . . . . -54.7(4) ?
    C16 N6 C12 N4 . . . . -11.8(6) ?
    C15 N6 C12 N4 . . . . 179.4(3) ?
    C16 N6 C12 N5 . . . . 166.2(3) ?
    C15 N6 C12 N5 . . . . -2.5(4) ?
    C13 N5 C12 N4 . . . . -2.4(6) ?
    C14 N5 C12 N4 . . . . 172.1(3) ?
    C13 N5 C12 N6 . . . . 179.4(3) ?
    C14 N5 C12 N6 . . . . -6.1(4) ?
    C12 N5 C14 C15 . . . . 11.4(4) ?
    C13 N5 C14 C15 . . . . -173.8(3) ?
    C12 N6 C15 C14 . . . . 9.3(4) ?
    C16 N6 C15 C14 . . . . -160.2(3) ?
    N5 C14 C15 N6 . . . . -11.8(4) ?
    C12 N4 C17 C18 . . . . -31.7(5) ?
    Cu2 N4 C17 C18 . . . . 168.8(3) ?
    C12 N4 C17 C22 . . . . 153.1(3) ?
    Cu2 N4 C17 C22 . . . . -6.5(4) ?
    N4 C17 C18 C19 . . . . -175.3(3) ?
    C22 C17 C18 C19 . . . . 0.0(5) ?
    C17 C18 C19 C20 . . . . 0.3(6) ?
    C18 C19 C20 C21 . . . . 0.0(6) ?
    C19 C20 C21 C22 . . . . -0.7(6) ?
    C20 C21 C22 C17 . . . . 1.0(6) ?
    C20 C21 C22 S2 . . . . -179.4(3) ?
    N4 C17 C22 C21 . . . . 174.8(3) ?
    C18 C17 C22 C21 . . . . -0.7(5) ?
    N4 C17 C22 S2 . . . . -4.8(4) ?
    C18 C17 C22 S2 . . . . 179.7(3) ?
    Cu1 S2 C22 C21 . . . . 126.2(3) ?
    Cu3 S2 C22 C21 . . . . -104.1(3) ?
    Cu2 S2 C22 C21 . . . . -169.1(3) ?
    Cu1 S2 C22 C17 . . . . -54.1(3) ?
    Cu3 S2 C22 C17 . . . . 75.5(3) ?
    Cu2 S2 C22 C17 . . . . 10.5(3) ?
    C28 N7 C23 N8 . . . . -153.4(3) ?
    Cu3 N7 C23 N8 . . . . 52.6(4) ?
    C28 N7 C23 N9 . . . . 28.1(5) ?
    Cu3 N7 C23 N9 . . . . -125.9(3) ?
    C24 N8 C23 N7 . . . . 20.5(5) ?
    C25 N8 C23 N7 . . . . 175.5(3) ?
    C24 N8 C23 N9 . . . . -160.8(3) ?
    C25 N8 C23 N9 . . . . -5.8(4) ?
    C27 N9 C23 N7 . . . . 29.0(6) ?
    C26 N9 C23 N7 . . . . 169.2(3) ?
    C27 N9 C23 N8 . . . . -149.6(3) ?
    C26 N9 C23 N8 . . . . -9.4(4) ?
    C23 N8 C25 C26 . . . . 17.7(4) ?
    C24 N8 C25 C26 . . . . 173.6(4) ?
    C23 N9 C26 C25 . . . . 19.5(4) ?
    C27 N9 C26 C25 . . . . 162.4(3) ?
    N8 C25 C26 N9 . . . . -21.5(4) ?
    C23 N7 C28 C33 . . . . -145.3(3) ?
    Cu3 N7 C28 C33 . . . . 8.9(4) ?
    C23 N7 C28 C29 . . . . 40.3(5) ?
    Cu3 N7 C28 C29 . . . . -165.5(3) ?
    N7 C28 C29 C30 . . . . 175.1(3) ?
    C33 C28 C29 C30 . . . . 0.6(5) ?
    C28 C29 C30 C31 . . . . 0.0(6) ?
    C29 C30 C31 C32 . . . . -0.3(6) ?
    C30 C31 C32 C33 . . . . -0.1(6) ?
    C31 C32 C33 C28 . . . . 0.7(5) ?
    C31 C32 C33 S3 . . . . -178.3(3) ?
    N7 C28 C33 C32 . . . . -175.6(3) ?
    C29 C28 C33 C32 . . . . -0.9(5) ?
    N7 C28 C33 S3 . . . . 3.3(4) ?
    C29 C28 C33 S3 . . . . 178.0(3) ?
    Cu1 S3 C33 C32 2_665 . . . 103.8(3) ?
    Cu2 S3 C33 C32 . . . . -127.5(2) ?
    Cu3 S3 C33 C32 . . . . 168.5(3) ?
    Cu1 S3 C33 C28 2_665 . . . -75.2(3) ?
    Cu2 S3 C33 C28 . . . . 53.6(3) ?
    Cu3 S3 C33 C28 . . . . -10.5(3) ?
loop_
    _geom_hbond_atom_site_label_D
    _geom_hbond_atom_site_label_H
    _geom_hbond_atom_site_label_A
    _geom_hbond_site_symmetry_A
    _geom_hbond_distance_DH
    _geom_hbond_distance_HA
    _geom_hbond_distance_DA
    _geom_hbond_angle_DHA
    C31 H31A F6 2_665 0.95 2.49 3.290(5) 141.1
    C102 H10F F4 2_666 0.98 2.43 3.173(6) 132.7
    C102 H10E F1 1_465 0.98 2.44 3.187(7) 133.2
data_global
_journal_date_recd_electronic     2012-12-06
_journal_date_accepted     2012-12-11
_journal_name_full     'Acta Crystallographica, Section E'
_journal_year     2013
_journal_volume     69
_journal_issue      1
_journal_page_first     m54
_journal_page_last     m55
_journal_paper_category     QM
_journal_paper_doi     10.1107/S1600536812050428
_journal_coeditor_code     NR2037
_publ_contact_author_name     'Ulrich Fl\"orke'
_publ_contact_author_address
;
Universit\"at Paderborn
Fakult\"at f\"ur Naturwissenschaften
Department Chemie
Warburger Strasse 100
33098 Paderborn
;
_publ_contact_author_email     'ulrich.floerke@upb.de'
_publ_contact_author_fax     '+49 5251 60 3423'
_publ_contact_author_phone     '+49 5251 60 2496'
_publ_section_title
;\
The mixed-valent copper thiolate complex
hexakis{\m~3~-2-[(1,3-dimethylimidazolidene)amino]benzenethiolato}dicopper(II)\
tetracopper(I) bis(hexafluoridophosphate) acetonitrile disolvate
dichloromethane disolvate
;
loop_
    _publ_author_name
    _publ_author_address
    'Neuba, Adam'
;
Universit\"at Paderborn
Fakult\"at f\"ur Naturwissenschaften
Department Chemie
Warburger Strasse 100
33098 Paderborn
;
    'Fl\"orke, Ulrich'
;
Universit\"at Paderborn
Fakult\"at f\"ur Naturwissenschaften
Department Chemie
Warburger Strasse 100
33098 Paderborn
;
    'Henkel, Gerald'
;
Universit\"at Paderborn
Fakult\"at f\"ur Naturwissenschaften
Department Chemie
Warburger Strasse 100
33098 Paderborn
;
_iucr_refine_instructions_details
;
TITL (C66 H84 Cu6 N18 S6)(P F6)2, 2 CH2Cl2, 2 CH3CN in P-1
CELL 0.71073  13.0188  13.6872  13.8748 108.371  94.768 102.691
ZERR    1.00   0.0024   0.0027   0.0026   0.004   0.004   0.004
LATT  1
SFAC C H N F P S CU CL
UNIT 72 94 20 12 2 6 6 4
TEMP -153
SHEL 1000 0.76
SIZE 0.25 0.38 0.44
OMIT 2 1 1
OMIT 2 3 1
OMIT 4 7 2
L.S. 20
BOND $H
ACTA
HTAB
CONF
WGHT    0.073300    1.372000
FVAR       0.36038
CU1   7    0.627340    0.549750    0.139806    11.00000    0.01982    0.01800 =
         0.02062    0.00639    0.00325    0.00440
CU2   7    0.540116    0.679208    0.084128    11.00000    0.01826    0.01659 =
         0.02069    0.00534    0.00323    0.00298
CU3   7    0.550663    0.592341   -0.108479    11.00000    0.02004    0.01668 =
         0.02162    0.00638    0.00395    0.00346
S1    6    0.455904    0.585011    0.180155    11.00000    0.01832    0.01641 =
         0.01981    0.00551    0.00370    0.00354
S2    6    0.690508    0.617886    0.018184    11.00000    0.01711    0.01582 =
         0.02087    0.00523    0.00356    0.00268
S3    6    0.389796    0.624000   -0.038942    11.00000    0.01735    0.01685 =
         0.02080    0.00637    0.00255    0.00430
N1    3    0.672986    0.596071    0.292451    11.00000    0.02110    0.02340 =
         0.02126    0.00737    0.00157    0.00433
N2    3    0.829676    0.536590    0.291067    11.00000    0.02829    0.03840 =
         0.03702    0.01575    0.00185    0.01240
N3    3    0.723574    0.499324    0.398334    11.00000    0.03280    0.02641 =
         0.03333    0.01518    0.00031    0.00508
N4    3    0.646319    0.820603    0.160752    11.00000    0.02035    0.01423 =
         0.02297    0.00241    0.00477    0.00279
N5    3    0.536105    0.910996    0.260305    11.00000    0.02889    0.03151 =
         0.02429    0.00280    0.00564    0.01342
N6    3    0.691731    0.919425    0.342397    11.00000    0.02970    0.02540 =
         0.02447    0.00421    0.00469    0.00491
N7    3    0.545186    0.709644   -0.165987    11.00000    0.02716    0.01905 =
         0.02514    0.01093    0.00612    0.00502
N8    3    0.718695    0.739502   -0.206289    11.00000    0.02854    0.03165 =
         0.03600    0.01173    0.01436    0.00273
N9    3    0.666139    0.883614   -0.124799    11.00000    0.03556    0.02432 =
         0.03132    0.00919    0.00742   -0.00307
C1    1    0.739186    0.547903    0.327380    11.00000    0.02493    0.02189 =
         0.02330    0.00485    0.00077    0.00264
C2    1    0.882273    0.596184    0.231096    11.00000    0.02509    0.04972 =
         0.04105    0.01443    0.00870    0.00995
AFIX 137
H2A   2    0.843038    0.647623    0.223903    11.00000   -1.50000
H2B   2    0.883874    0.546953    0.162751    11.00000   -1.50000
H2C   2    0.955447    0.634243    0.266114    11.00000   -1.50000
AFIX   0
C3    1    0.886004    0.480633    0.342374    11.00000    0.03579    0.03053 =
         0.04223    0.00562   -0.00599    0.01381
AFIX  23
H3A   2    0.955344    0.527816    0.383078    11.00000   -1.20000
H3B   2    0.898542    0.416627    0.291866    11.00000   -1.20000
AFIX   0
C4    1    0.810076    0.450010    0.411928    11.00000    0.04716    0.03511 =
         0.03840    0.01338   -0.00573    0.01533
AFIX  23
H4A   2    0.782947    0.371596    0.390599    11.00000   -1.20000
H4B   2    0.845848    0.478165    0.484594    11.00000   -1.20000
AFIX   0
C5    1    0.619388    0.457295    0.421408    11.00000    0.04888    0.03075 =
         0.03333    0.01519    0.00691    0.00296
AFIX 137
H5A   2    0.563408    0.462274    0.372762    11.00000   -1.50000
H5B   2    0.613825    0.498794    0.491732    11.00000   -1.50000
H5C   2    0.610784    0.382517    0.415265    11.00000   -1.50000
AFIX   0
C6    1    0.608859    0.645345    0.355767    11.00000    0.02642    0.01696 =
         0.02162    0.00687    0.00369    0.00237
C7    1    0.643552    0.701854    0.463094    11.00000    0.03074    0.02784 =
         0.02216    0.00688   -0.00228    0.00019
AFIX  43
H7A   2    0.712805    0.704860    0.493547    11.00000   -1.20000
AFIX   0
C8    1    0.579155    0.752100    0.523563    11.00000    0.04741    0.02371 =
         0.02085    0.00404    0.00440    0.00397
AFIX  43
H8A   2    0.604489    0.789095    0.594954    11.00000   -1.20000
AFIX   0
C9    1    0.477400    0.749548    0.481699    11.00000    0.04653    0.02365 =
         0.02605    0.00727    0.01495    0.01313
AFIX  43
H9A   2    0.432980    0.783637    0.524260    11.00000   -1.20000
AFIX   0
C10   1    0.441243    0.696487    0.376697    11.00000    0.02968    0.02132 =
         0.02611    0.00887    0.00944    0.00660
AFIX  43
H10A  2    0.371727    0.694103    0.347441    11.00000   -1.20000
AFIX   0
C11   1    0.506995    0.646729    0.314249    11.00000    0.02688    0.01444 =
         0.01984    0.00581    0.00485    0.00319
C12   1    0.628451    0.881375    0.250541    11.00000    0.02462    0.01353 =
         0.02516    0.00718    0.00252    0.00004
C13   1    0.448888    0.886352    0.178998    11.00000    0.03224    0.03001 =
         0.03030    0.00437    0.00525    0.01532
AFIX 137
H13A  2    0.476093    0.879701    0.114085    11.00000   -1.50000
H13B  2    0.412314    0.943541    0.194697    11.00000   -1.50000
H13C  2    0.398629    0.818967    0.172621    11.00000   -1.50000
AFIX   0
C14   1    0.529200    0.963862    0.366570    11.00000    0.03726    0.02478 =
         0.02765    0.00504    0.00999    0.00937
AFIX  23
H14A  2    0.476626    0.917676    0.391815    11.00000   -1.20000
H14B  2    0.509242    1.031617    0.375900    11.00000   -1.20000
AFIX   0
C15   1    0.643083    0.984078    0.421881    11.00000    0.04053    0.02972 =
         0.02330    0.00366    0.00929    0.00907
AFIX  23
H15A  2    0.681468    1.060523    0.444563    11.00000   -1.20000
H15B  2    0.642409    0.960405    0.482342    11.00000   -1.20000
AFIX   0
C16   1    0.786917    0.887759    0.369570    11.00000    0.02694    0.03010 =
         0.03102    0.00830    0.00024    0.00490
AFIX 137
H16A  2    0.785992    0.818683    0.319124    11.00000   -1.50000
H16B  2    0.788038    0.881885    0.438219    11.00000   -1.50000
H16C  2    0.850684    0.941431    0.369626    11.00000   -1.50000
AFIX   0
C17   1    0.749221    0.835002    0.135694    11.00000    0.02278    0.01942 =
         0.02200    0.00543    0.00377    0.00303
C18   1    0.824623    0.934642    0.169923    11.00000    0.02557    0.02161 =
         0.02665    0.00625    0.00594   -0.00044
AFIX  43
H18A  2    0.807590    0.994406    0.216166    11.00000   -1.20000
AFIX   0
C19   1    0.922823    0.947847    0.138030    11.00000    0.03069    0.02423 =
         0.03768    0.00670    0.00389   -0.00528
AFIX  43
H19A  2    0.972411    1.016053    0.162657    11.00000   -1.20000
AFIX   0
C20   1    0.949534    0.861368    0.069738    11.00000    0.02084    0.03848 =
         0.04790    0.01005    0.01276   -0.00062
AFIX  43
H20A  2    1.017107    0.870426    0.047783    11.00000   -1.20000
AFIX   0
C21   1    0.877168    0.762887    0.034483    11.00000    0.02133    0.02864 =
         0.03155    0.00518    0.00954    0.00643
AFIX  43
H21A  2    0.895022    0.704174   -0.012557    11.00000   -1.20000
AFIX   0
C22   1    0.777807    0.747856    0.066777    11.00000    0.01959    0.01729 =
         0.02433    0.00742    0.00163   -0.00144
C23   1    0.637513    0.775583   -0.165523    11.00000    0.03064    0.02230 =
         0.02572    0.01271    0.00600    0.00321
C24   1    0.705265    0.634480   -0.280861    11.00000    0.04496    0.03498 =
         0.04136    0.01654    0.01935    0.01541
AFIX 137
H24A  2    0.631028    0.593048   -0.291421    11.00000   -1.50000
H24B  2    0.752735    0.598266   -0.255455    11.00000   -1.50000
H24C  2    0.722927    0.640924   -0.346266    11.00000   -1.50000
AFIX   0
C25   1    0.805911    0.827684   -0.202893    11.00000    0.03100    0.04838 =
         0.05100    0.02545    0.01029   -0.00313
AFIX  23
H25A  2    0.805858    0.836686   -0.270949    11.00000   -1.20000
H25B  2    0.875670    0.817332   -0.180331    11.00000   -1.20000
AFIX   0
C26   1    0.782032    0.922709   -0.123840    11.00000    0.04029    0.03502 =
         0.04069    0.01531    0.00412   -0.00845
AFIX  23
H26A  2    0.823762    0.939924   -0.054935    11.00000   -1.20000
H26B  2    0.797396    0.986515   -0.144788    11.00000   -1.20000
AFIX   0
C27   1    0.623145    0.942350   -0.036136    11.00000    0.04541    0.02372 =
         0.03116    0.00499    0.00419    0.00586
AFIX 137
H27A  2    0.548275    0.938301   -0.057773    11.00000   -1.50000
H27B  2    0.664483    1.017135   -0.009393    11.00000   -1.50000
H27C  2    0.628019    0.910765    0.017856    11.00000   -1.50000
AFIX   0
C28   1    0.452266    0.743601   -0.164437    11.00000    0.02769    0.01630 =
         0.02006    0.00228    0.00116    0.00336
C29   1    0.428087    0.807067   -0.222087    11.00000    0.04378    0.02020 =
         0.02627    0.00981    0.00530    0.00895
AFIX  43
H29A  2    0.479557    0.832094   -0.259375    11.00000   -1.20000
AFIX   0
C30   1    0.332396    0.833303   -0.225475    11.00000    0.04964    0.02527 =
         0.03131    0.01212   -0.00059    0.01269
AFIX  43
H30A  2    0.318806    0.875994   -0.264887    11.00000   -1.20000
AFIX   0
C31   1    0.255923    0.798635   -0.172595    11.00000    0.02974    0.02891 =
         0.03790    0.00868   -0.00206    0.01396
AFIX  43
H31A  2    0.190024    0.817526   -0.175266    11.00000   -1.20000
AFIX   0
C32   1    0.275378    0.735804   -0.115170    11.00000    0.02528    0.02377 =
         0.03194    0.01010    0.00152    0.00822
AFIX  43
H32A  2    0.222618    0.711868   -0.078488    11.00000   -1.20000
AFIX   0
C33   1    0.372248    0.707627   -0.111105    11.00000    0.02600    0.01725 =
         0.01848    0.00486    0.00104    0.00522
P1    5    0.998421    0.223933    0.421133    11.00000    0.03437    0.02979 =
         0.03530    0.00638   -0.00105    0.00655
F1    4    1.048735    0.124858    0.393545    11.00000    0.13286    0.06610 =
         0.09119    0.00511   -0.00605    0.06049
F2    4    0.954406    0.324342    0.444702    11.00000    0.09613    0.07031 =
         0.11195   -0.00790   -0.01949    0.05613
F3    4    0.887941    0.149980    0.421505    11.00000    0.08360    0.09922 =
         0.10973   -0.00370    0.04242   -0.04325
F4    4    1.036928    0.250626    0.539685    11.00000    0.11103    0.07741 =
         0.03490    0.01912    0.00470    0.00480
F5    4    1.110954    0.296716    0.418779    11.00000    0.05303    0.09312 =
         0.06344    0.01903    0.00423   -0.01578
F6    4    0.966397    0.197318    0.300887    11.00000    0.07008    0.08757 =
         0.04587    0.01081   -0.01279    0.01632
C100  1    0.829600    0.419066    0.889654    11.00000    0.06513    0.09495 =
         0.10352    0.05761    0.04007    0.04877
AFIX  23
H10B  2    0.752737    0.381448    0.873195    11.00000   -1.20000
H10C  2    0.839978    0.481354    0.953312    11.00000   -1.20000
AFIX   0
CL1   8    0.861503    0.464226    0.793386    11.00000    0.11173    0.28026 =
         0.20737    0.19995    0.10723    0.13570
CL2   8    0.898840    0.336119    0.914453    11.00000    0.12346    0.16419 =
         0.16514    0.12375    0.09889    0.10462
N100  3    0.266721    0.984965    0.318180    11.00000    0.05414    0.11556 =
         0.05600    0.02258    0.01103    0.02050
C101  1    0.183809    0.939595    0.326641    11.00000    0.05156    0.09013 =
         0.03850    0.02628    0.00436    0.02170
C102  1    0.079144    0.889676    0.337798    11.00000    0.07255    0.07090 =
         0.07869    0.03960    0.02967    0.01522
AFIX 137
H10D  2    0.033983    0.855681    0.269933    11.00000   -1.50000
H10E  2    0.048385    0.943449    0.381686    11.00000   -1.50000
H10F  2    0.083251    0.835646    0.369429    11.00000   -1.50000
HKLF 4
END
;
