# Supplementary material for: The mixed-valent copper thiol­ate complex hexa­kis­{μ3-2-[(1,3-dimethyl­imidazol­idene)amino]­benzene­thiol­ato}dicopper(II)tetra­copper(I) bis­(hexa­fluoridophosphate) acetonitrile disolvate dichloro­methane disolvate
Source: Acta Crystallogr Sect E Struct Rep Online. 2012 Dec 15;69(Pt 1):m54–5. doi: 10.1107/S1600536812050428 (PMC3588332; doi:10.1107/S1600536812050428)
Supplement: Supplementary file 2 [file e-69-00m54-Isup2.hkl]

# 
# h,k,l, Fc-squared, Fo-squared, sigma(Fo-squared) and status flag 
# 
data_I
_shelx_title ' (C66 H84 Cu6 N18 S6)(P F6)2, 2 CH2Cl2, 2 CH3CN in P-1' 
_shelx_refln_list_code          4 
_shelx_F_calc_maximum      263.21 
_exptl_crystal_F_000      1142.00 
_reflns_d_resolution_high  0.7600 
 
loop_ 
 _symmetry_equiv_pos_as_xyz 
 'x, y, z' 
 '-x, -y, -z' 
 
_cell_length_a    13.0188 
_cell_length_b    13.6872 
_cell_length_c    13.8748 
_cell_angle_alpha 108.371 
_cell_angle_beta   94.768 
_cell_angle_gamma 102.691 
 
_shelx_F_squared_multiplier     1.000 
 
loop_ 
 _refln_index_h 
 _refln_index_k 
 _refln_index_l 
 _refln_F_squared_calc 
 _refln_F_squared_meas 
 _refln_F_squared_sigma 
 _refln_observed_status 
   2   0   0    12366.89    13937.08    539.24 o 
   3   0   0        2.57       -3.70     10.86 o 
   4   0   0     2282.19     2170.58    101.87 o 
   5   0   0       12.46       -6.01     13.40 o 
   6   0   0       26.65       28.64     20.02 o 
   7   0   0      212.90      171.25     30.03 o 
   8   0   0        0.73       30.57     24.49 o 
   9   0   0     2065.66     1701.10    104.41 o 
  10   0   0     2349.90     2362.93    136.21 o 
  11   0   0     8684.39     8525.53    381.23 o 
  12   0   0     7597.48     7120.50    334.18 o 
  13   0   0     3480.37     3545.66    200.13 o 
  14   0   0     1253.17     1153.78    102.80 o 
  15   0   0       49.18       76.62     50.44 o 
  16   0   0      468.82      399.10     71.53 o 
 -16   1   0      339.11      364.91     71.53 o 
 -15   1   0       49.86       59.68     42.58 o 
 -14   1   0     1498.04     1407.96    115.50 o 
 -13   1   0     3801.43     4626.44    244.63 o 
 -12   1   0     3017.18     2757.71    162.24 o 
 -11   1   0      874.51      772.01     72.61 o 
 -10   1   0      227.99      292.76     44.89 o 
  -9   1   0      305.66      441.83     51.67 o 
  -8   1   0     4365.86     4323.52    203.67 o 
  -7   1   0       87.15      108.88     29.18 o 
  -6   1   0      434.41      440.82     24.02 o 
  -5   1   0      555.80      526.40     22.03 o 
  -4   1   0     4790.02     5101.02    144.78 o 
  -3   1   0     1780.75     1688.44     52.51 o 
  -2   1   0    14860.89    17356.50    468.87 o 
  -1   1   0    50087.96    52328.97   1138.42 o 
   0   1   0    24863.01    26391.01    710.37 o 
   1   1   0       66.71        5.54      5.31 o 
   2   1   0     1889.98     2668.95    202.06 o 
   3   1   0     1234.72     1114.66     28.75 o 
   4   1   0     7352.31     7166.02    161.96 o 
   5   1   0       68.15       13.71     17.56 o 
   6   1   0     2219.57     2214.08    114.42 o 
   7   1   0     8875.85     9480.50    397.02 o 
   8   1   0     1649.74     1877.59    109.80 o 
   9   1   0      777.96      685.31     61.91 o 
  10   1   0      802.12      752.91     69.69 o 
  11   1   0     2502.73     2783.43    158.78 o 
  12   1   0     2769.87     2384.56    147.15 o 
  13   1   0      295.75      268.66     52.98 o 
  14   1   0      138.08      170.17     52.13 o 
  15   1   0      285.19      309.08     63.99 o 
  16   1   0      168.53      173.41     57.06 o 
 -16   2   0       76.83       67.59     33.89 o 
 -15   2   0        9.49       67.99     44.66 o 
 -14   2   0      934.48      767.39     84.78 o 
 -13   2   0      452.01      562.34     72.53 o 
 -12   2   0      642.33      592.21     67.22 o 
 -11   2   0       51.14       60.06     32.96 o 
 -10   2   0      108.29      134.37     37.27 o 
  -9   2   0     3115.31     3281.93    170.56 o 
  -8   2   0     1090.63      793.88     63.76 o 
  -7   2   0     5234.66     5924.30    362.56 o 
  -6   2   0    16583.80    17227.81    664.86 o 
  -5   2   0      995.97     1181.96     42.62 o 
  -4   2   0     6898.85     7208.26    203.14 o 
  -3   2   0     3143.12     2885.74     97.29 o 
  -2   2   0      303.11      279.37     10.22 o 
  -1   2   0      701.65      965.39     20.49 o 
   0   2   0      369.14      768.71     26.92 o 
   1   2   0     1284.40      830.76     39.96 o 
   2   2   0    30973.34    31665.67   1194.28 o 
   4   2   0     7945.32     7428.90    454.69 o 
   5   2   0     2848.79     2992.78     90.68 o 
   6   2   0     8269.85     8871.04    321.21 o 
   7   2   0      261.49      241.78     35.65 o 
   8   2   0      733.15      627.94     57.29 o 
   9   2   0      564.05      499.20     53.67 o 
  10   2   0        3.74       22.79     23.72 o 
  11   2   0      104.78      114.19     33.88 o 
  12   2   0        5.18       17.86     30.65 o 
  13   2   0       25.10       -1.77     29.65 o 
  14   2   0      328.65      314.32     57.52 o 
  15   2   0      961.40     1055.53    105.41 o 
 -17   3   0      334.36      325.10     76.08 o 
 -16   3   0      317.38      377.66     48.82 o 
 -15   3   0       22.75       11.55     27.45 o 
 -14   3   0        3.19      -18.26     25.13 o 
 -12   3   0      311.65      272.51     51.44 o 
 -11   3   0      117.91      150.31     42.74 o 
 -10   3   0       33.64       -1.69     34.03 o 
  -9   3   0      911.40      844.87     87.78 o 
  -8   3   0     4236.93     4494.20    139.60 o 
  -7   3   0     2346.76     3120.40    212.83 o 
  -6   3   0      187.32      144.07     30.18 o 
  -5   3   0     2566.23     2547.61     81.87 o 
  -4   3   0     4699.66     4490.04    104.01 o 
  -3   3   0     2352.93     2867.23     68.01 o 
  -2   3   0     1269.94     1208.49     25.91 o 
  -1   3   0     1531.31     1571.50     51.31 o 
   0   3   0      239.71      185.69     13.28 o 
   1   3   0    31526.82    35053.25   1324.95 o 
   3   3   0     2710.91     3384.54    467.20 o 
   4   3   0      127.20       76.90     11.35 o 
   5   3   0     3147.35     2952.27    212.18 o 
   6   3   0      237.09      206.23     25.22 o 
   7   3   0      175.28      293.48     38.00 o 
   8   3   0      791.80      883.97     70.30 o 
   9   3   0       84.70       90.94     30.65 o 
  10   3   0       18.02       12.32     27.87 o 
  11   3   0       68.22      114.58     37.50 o 
  12   3   0      559.66      464.62     60.45 o 
  13   3   0     1969.09     1905.23    135.06 o 
  14   3   0     2029.96     1821.53    134.83 o 
  15   3   0      619.04      744.52     89.47 o 
 -17   4   0       45.74       10.24     43.04 o 
 -16   4   0       70.81       78.16     47.97 o 
 -15   4   0       44.83       75.31     43.04 o 
 -14   4   0      613.36      373.78    117.39 o 
 -13   4   0      187.99       79.17    116.23 o 
 -12   4   0       44.53       30.14     44.47 o 
 -11   4   0      661.58      697.50     44.37 o 
 -10   4   0       44.11       73.54     34.65 o 
  -9   4   0      212.76      212.59     22.96 o 
  -8   4   0     3554.28     2828.09    177.45 o 
  -7   4   0     6519.30     5724.44    267.29 o 
  -6   4   0     4290.00     5242.76    123.87 o 
  -5   4   0     6521.27     6684.21    153.30 o 
  -4   4   0     2119.41     2238.34     56.41 o 
  -3   4   0      304.02      308.80      9.50 o 
  -2   4   0       60.64       63.77     12.94 o 
  -1   4   0     4527.55     4919.17    143.77 o 
   0   4   0     3427.52     3718.49    111.73 o 
   1   4   0     3782.22     3838.65    161.86 o 
   2   4   0     3584.71     3477.74    147.53 o 
   3   4   0       14.37       20.64     16.02 o 
   4   4   0     2503.70     2281.39    240.94 o 
   5   4   0      310.17      517.70     51.17 o 
   6   4   0     4658.21     4855.73    535.89 o 
   7   4   0     1599.25     1501.82     94.17 o 
   8   4   0     6488.16     6661.81    299.61 o 
   9   4   0      476.74      458.39     55.59 o 
  10   4   0        3.06       10.78     29.26 o 
  11   4   0        4.33       -4.08     27.87 o 
  12   4   0     1123.72     1205.14    102.72 o 
  13   4   0     1956.80     1901.69    138.29 o 
  14   4   0     1358.55     1232.40    109.26 o 
 -17   5   0        5.91       16.94     44.81 o 
 -16   5   0      171.77      187.04     49.82 o 
 -15   5   0       16.28       15.09     30.65 o 
 -14   5   0      152.69      112.27     41.12 o 
 -13   5   0        9.39       35.21     21.77 o 
 -12   5   0      710.03      657.18     43.41 o 
 -11   5   0       71.12       58.69     20.00 o 
 -10   5   0      143.40      166.63     17.34 o 
  -9   5   0      381.42      416.18     28.35 o 
  -8   5   0       48.79       16.96     12.18 o 
  -7   5   0     1298.85     1226.31     40.08 o 
  -6   5   0     6541.57     6053.89    141.55 o 
  -5   5   0        2.79       27.03      8.60 o 
  -4   5   0     2093.25     1571.34     42.46 o 
  -3   5   0    11549.55    10882.78    306.99 o 
  -2   5   0      552.91      657.65     31.54 o 
  -1   5   0       21.41       11.95      9.60 o 
   0   5   0      175.92      120.11     15.55 o 
   1   5   0     5129.90     5795.31    239.86 o 
   3   5   0      174.71       99.87     22.02 o 
   4   5   0      139.38      175.55     23.60 o 
   5   5   0     4257.69     4166.67    131.11 o 
   6   5   0     2068.43     1840.93     69.07 o 
   7   5   0     7119.88     7114.80    313.55 o 
   8   5   0      345.41      305.08     42.66 o 
   9   5   0       50.28       82.54     30.26 o 
  10   5   0      180.89      216.37     42.04 o 
  11   5   0       42.89       45.97     35.19 o 
  12   5   0        0.59        2.85     32.88 o 
  13   5   0      364.05      449.99     66.61 o 
  14   5   0      249.58      221.22     53.28 o 
 -16   6   0      462.61      378.15     67.14 o 
 -15   6   0      193.89      189.35     50.36 o 
 -14   6   0      106.51       98.79     40.12 o 
 -13   6   0      855.61      806.97     82.78 o 
 -12   6   0       93.92       82.62     34.57 o 
 -11   6   0     1099.29     1181.04     56.33 o 
 -10   6   0     2417.93     2374.27     70.35 o 
  -9   6   0     3930.57     4049.90    105.54 o 
  -8   6   0      686.74      771.59     38.78 o 
  -7   6   0        1.10        5.54      9.74 o 
  -6   6   0     7372.90     6736.17    156.63 o 
  -5   6   0     2508.17     2278.68     59.32 o 
  -4   6   0       39.69       10.80     12.69 o 
  -3   6   0      496.08      515.88     30.49 o 
  -2   6   0      488.52      523.72     39.73 o 
  -1   6   0     1078.12     1280.51     51.77 o 
   0   6   0     3284.27     3487.19    118.74 o 
   1   6   0     3236.51     2760.79    129.98 o 
   2   6   0     2068.76     2220.47    116.58 o 
   3   6   0      590.85      646.58     51.13 o 
   4   6   0      535.58      505.28     43.20 o 
   5   6   0      403.64      255.19     49.40 o 
   6   6   0     2091.01     1846.02     70.76 o 
   7   6   0     2181.31     2115.60    122.74 o 
   8   6   0      616.23      519.60     56.06 o 
   9   6   0      172.74      188.65     38.81 o 
  10   6   0      461.42      503.35     61.52 o 
  11   6   0        7.60        2.46     28.64 o 
  12   6   0      250.47      320.02     59.14 o 
  13   6   0      397.00      405.41     67.99 o 
 -16   7   0      106.67      193.50     54.67 o 
 -15   7   0       85.76       70.76     39.12 o 
 -14   7   0       79.44       62.99     36.73 o 
 -13   7   0       43.03      115.96     37.50 o 
 -12   7   0     1215.38     1141.00     94.79 o 
 -11   7   0     2642.89     2695.27    130.02 o 
 -10   7   0    23492.29    22365.13    630.46 o 
  -9   7   0     4897.50     4993.42    241.63 o 
  -8   7   0     2355.30     2227.87     74.05 o 
  -7   7   0      986.11      849.99     85.40 o 
  -6   7   0      124.98      130.41     20.36 o 
  -5   7   0       42.28       24.62     14.18 o 
  -4   7   0     5880.91     5594.51    172.76 o 
  -3   7   0        8.27       14.64     12.82 o 
  -2   7   0      781.56      697.31     37.51 o 
  -1   7   0     4521.33     4850.65    151.61 o 
   0   7   0      938.56      951.76     44.86 o 
   1   7   0     1331.13     1680.24    101.26 o 
   2   7   0     3206.14     2877.68    146.99 o 
   3   7   0     2986.38     3164.74    155.46 o 
   4   7   0      540.13      489.96     45.97 o 
   5   7   0       27.16       15.96     14.98 o 
   6   7   0     1064.00      804.53     43.80 o 
   7   7   0        6.26       25.41     23.95 o 
   8   7   0       44.92       36.73     29.65 o 
   9   7   0      348.95      383.93     52.98 o 
  10   7   0      118.91      143.45     39.27 o 
  11   7   0      289.63      383.93     61.99 o 
  12   7   0      682.32      654.05     82.31 o 
  13   7   0       27.26       38.81     41.12 o 
 -16   8   0       11.41       31.11     41.12 o 
 -15   8   0        0.82      -28.80     28.80 o 
 -14   8   0       46.71       34.19     32.96 o 
 -13   8   0      102.34      132.75     43.74 o 
 -12   8   0     1053.58     1074.39     93.71 o 
 -11   8   0     5198.82     4725.70    163.56 o 
 -10   8   0     8264.93     8919.03    276.26 o 
  -9   8   0     1137.58     1079.66    116.08 o 
  -8   8   0       36.58       23.98     19.89 o 
  -7   8   0      858.50      861.56     85.39 o 
  -6   8   0     1727.64     1828.54    106.95 o 
  -5   8   0       57.11       48.67     16.62 o 
  -4   8   0      808.56      929.76     54.90 o 
  -3   8   0     3670.89     3629.20    122.53 o 
  -2   8   0        7.71        7.64     14.90 o 
  -1   8   0     1283.90     1202.37     62.91 o 
   0   8   0      987.46      953.49     50.20 o 
   1   8   0     2031.69     2417.06    136.37 o 
   2   8   0     2812.64     2521.55    138.29 o 
   3   8   0     1177.70     1205.91     83.62 o 
   4   8   0       26.51       10.55     23.25 o 
   5   8   0     1619.71     1537.24     68.15 o 
   6   8   0      234.13      237.30     26.21 o 
   7   8   0       34.46       14.63     30.34 o 
   8   8   0        0.31       19.02     26.87 o 
   9   8   0        7.68      -17.56     31.26 o 
  10   8   0      273.19      258.65     49.74 o 
  11   8   0      614.50      668.44     81.08 o 
  12   8   0       39.36       57.90     46.51 o 
 -16   9   0      464.32      465.62     76.62 o 
 -15   9   0       89.08       47.28     39.58 o 
 -14   9   0       31.67       54.75     39.35 o 
 -13   9   0       95.51       57.90     36.96 o 
 -12   9   0      269.36      367.22     56.52 o 
 -11   9   0      606.88      627.93     63.37 o 
 -10   9   0      171.09      297.86     49.70 o 
  -9   9   0       86.62      103.25     54.52 o 
  -8   9   0     6491.69     5834.91    522.53 o 
  -7   9   0     1863.97     1898.49     83.91 o 
  -6   9   0     4458.19     4560.98    255.64 o 
  -5   9   0      319.38      444.38     65.80 o 
  -4   9   0     1489.51     1659.83    100.87 o 
  -3   9   0      223.06      118.74     27.95 o 
  -2   9   0     3415.43     3110.22    156.16 o 
  -1   9   0       62.68       37.73     31.49 o 
   0   9   0      287.99      239.01     43.74 o 
   1   9   0        6.51       25.87     27.95 o 
   2   9   0      635.30      662.98     65.22 o 
   3   9   0      927.20      784.41     69.84 o 
   4   9   0     1065.93      876.89     70.38 o 
   5   9   0     1963.74     1953.19     82.46 o 
   6   9   0      369.06      394.23    121.78 o 
   7   9   0       27.79       29.95     26.72 o 
   8   9   0       78.36       34.19     30.11 o 
   9   9   0       28.11       14.48     34.11 o 
  10   9   0      137.07      122.89     42.66 o 
  11   9   0      483.75      397.56     68.99 o 
 -15  10   0       24.60      115.58     54.21 o 
 -14  10   0      404.01      329.26     61.06 o 
 -13  10   0        3.28       21.87     35.57 o 
 -12  10   0      180.54      152.16     29.00 o 
 -11  10   0      383.44      365.65     38.75 o 
 -10  10   0     2036.78     1855.95     87.19 o 
  -9  10   0     8541.12     7303.68    253.06 o 
  -8  10   0     5088.02     4961.80    294.72 o 
  -7  10   0     1369.12     1464.73    170.71 o 
  -6  10   0       27.53       89.86     95.94 o 
  -5  10   0      141.13      204.59     30.73 o 
  -4  10   0        0.06       11.64     18.50 o 
  -3  10   0      657.02      644.92     59.87 o 
  -2  10   0        0.84      -11.24     17.29 o 
  -1  10   0      901.76      681.11    122.78 o 
   0  10   0      107.38      182.72     43.27 o 
   1  10   0      745.33      537.23     63.53 o 
   2  10   0     2650.80     2763.18    159.47 o 
   3  10   0     4109.42     4244.21    215.06 o 
   4  10   0     2873.08     3035.37    165.78 o 
   5  10   0     1016.86     1092.10     69.72 o 
   6  10   0        2.99      -25.33     25.72 o 
   7  10   0     1254.19     1163.17     93.86 o 
   8  10   0      663.18      563.42     68.84 o 
   9  10   0      439.50      465.93     68.45 o 
  10  10   0       95.67      108.80     47.05 o 
 -15  11   0      315.37      408.57     70.07 o 
 -14  11   0      311.51      320.02     60.75 o 
 -13  11   0       92.56      104.11     39.19 o 
 -12  11   0      247.53      292.03     38.05 o 
 -11  11   0     1074.17     1055.60     65.74 o 
 -10  11   0     2764.74     2421.48    107.13 o 
  -9  11   0     6334.35     6244.87    213.71 o 
  -8  11   0      796.12      709.18    105.18 o 
  -7  11   0        6.88        9.03     20.68 o 
  -6  11   0      562.40      565.02     78.31 o 
  -5  11   0      384.87      469.89     48.13 o 
  -4  11   0     1078.61      981.32     59.85 o 
  -3  11   0     1578.39     1510.58    222.30 o 
  -2  11   0     5391.35     5948.94    233.77 o 
  -1  11   0        5.31      -19.81     19.81 o 
   0  11   0      535.49      583.82     69.69 o 
   1  11   0      206.52      337.96     57.29 o 
   2  11   0     4840.72     4474.60    233.31 o 
   3  11   0     3011.41     3035.14    173.17 o 
   4  11   0     3247.81     3220.41    178.80 o 
   5  11   0      757.53      698.68     49.93 o 
   6  11   0      624.23      677.38     73.30 o 
   7  11   0     3258.52     3049.62    179.49 o 
   8  11   0     2157.63     2189.52    150.92 o 
   9  11   0     1675.49     1772.64    133.75 o 
 -14  12   0      361.69      394.09     64.30 o 
 -13  12   0       61.71      147.76     41.89 o 
 -12  12   0       74.94       87.72     29.42 o 
 -11  12   0      778.56      867.90     62.09 o 
 -10  12   0     1530.83     1391.72    128.86 o 
  -9  12   0     3127.39     3335.28    136.44 o 
  -8  12   0      676.10      726.81     55.68 o 
  -7  12   0      100.31       90.61     26.34 o 
  -6  12   0     1511.56     1295.75     73.78 o 
  -5  12   0     5290.72     5910.65    206.38 o 
  -4  12   0     5470.56     5353.83    191.26 o 
  -3  12   0     5636.55     5466.14    193.26 o 
  -2  12   0      839.86     1108.85    171.06 o 
  -1  12   0      512.77      578.58     75.08 o 
   0  12   0        1.15       -1.39     32.80 o 
   1  12   0       71.83       48.36     41.35 o 
   2  12   0      617.64      555.56     72.92 o 
   3  12   0     1676.49     1930.87    135.37 o 
   4  12   0      729.81      864.57     84.55 o 
   5  12   0       63.81       39.24     22.98 o 
   6  12   0     1605.44     1670.84    123.89 o 
   7  12   0     2436.44     2531.33    164.17 o 
   8  12   0     1488.08     1474.26    123.20 o 
 -14  13   0       31.89       68.38     41.73 o 
 -13  13   0      429.48      389.55     66.53 o 
 -12  13   0       12.71       33.08     27.99 o 
 -11  13   0      100.00      145.01     32.57 o 
 -10  13   0      749.45      646.80     54.15 o 
  -9  13   0       34.03       43.72     36.88 o 
  -8  13   0        0.59        9.00     39.73 o 
  -7  13   0      345.63      441.16     45.58 o 
  -6  13   0      125.03      126.58     55.67 o 
  -5  13   0     2253.22     2326.60    113.50 o 
  -4  13   0     3649.10     3989.68    157.30 o 
  -3  13   0     1170.99     1241.78    131.21 o 
  -2  13   0      345.56      425.02     44.80 o 
  -1  13   0        8.27      -23.64     36.88 o 
   0  13   0      628.53      630.25     81.39 o 
   1  13   0       14.62       50.51     43.27 o 
   2  13   0        3.81        0.69     38.58 o 
   3  13   0      234.61      218.84     51.90 o 
   4  13   0      144.51      128.82     43.58 o 
   5  13   0      253.41      246.94     57.90 o 
   6  13   0      982.59      938.26     95.17 o 
   7  13   0      290.07      268.42     57.37 o 
 -13  14   0      207.76      246.56     59.44 o 
 -12  14   0      597.39      644.12     59.95 o 
 -11  14   0        0.50        5.05     27.76 o 
 -10  14   0       93.85      106.32     33.00 o 
  -9  14   0       16.74       -6.05     26.35 o 
  -8  14   0       89.71       53.34     33.46 o 
  -7  14   0        5.36       20.41     26.39 o 
  -6  14   0       39.97       75.58     27.61 o 
  -5  14   0        5.72       11.97     26.48 o 
  -4  14   0      241.92      280.98     42.74 o 
  -3  14   0        0.73        4.64     24.66 o 
  -2  14   0      235.75      228.92     66.37 o 
  -1  14   0     1868.55     1761.39    144.07 o 
   0  14   0     1231.78     1322.26    123.20 o 
   1  14   0      268.18      377.38     72.23 o 
   2  14   0        3.32       38.50     47.43 o 
   3  14   0      377.15      338.50     63.99 o 
   4  14   0      176.65      417.65     93.25 o 
   5  14   0      147.58      211.60     61.22 o 
 -11  15   0        0.19       11.80     25.37 o 
 -10  15   0       55.64       19.23     29.55 o 
  -9  15   0       35.89       25.71     28.19 o 
  -8  15   0       48.92       20.12     36.31 o 
  -7  15   0       10.59       45.60     28.43 o 
  -6  15   0       52.01      110.20     68.38 o 
  -5  15   0        1.46        3.55     23.55 o 
  -4  15   0        0.67        7.75     25.49 o 
  -3  15   0      465.09      446.63     68.15 o 
  -2  15   0      516.45      741.52    102.10 o 
  -1  15   0      821.52      972.91    115.66 o 
   0  15   0       53.13      139.76     56.60 o 
   1  15   0      156.86      201.20     60.52 o 
   2  15   0       20.76       91.55     59.75 o 
   3  15   0      156.67      171.56     57.60 o 
  -9  16   0      166.66      192.25     40.12 o 
  -8  16   0       72.18       77.97     32.73 o 
  -7  16   0       13.67       33.65     29.40 o 
  -6  16   0      208.54      208.50     39.49 o 
  -5  16   0       20.14        5.00     27.37 o 
  -4  16   0      311.07      358.67     61.52 o 
  -3  16   0      653.29      733.43    106.95 o 
  -2  16   0     1094.09     1242.25    135.21 o 
  -1  16   0       24.81       82.62     61.22 o 
   0  16   0      151.61      140.91     70.76 o 
   1  16   0      259.46      248.40     74.23 o 
  -6  17   0        3.86       46.57     37.59 o 
  -5  17   0       20.48       17.47     32.86 o 
  -4  17   0       37.22       77.46     71.46 o 
  -3  17   0      771.68      723.81    114.19 o 
   1 -17   1       95.79       71.69     63.83 o 
   2 -17   1      815.61      852.48    113.42 o 
   3 -17   1     1275.40     1733.67    163.55 o 
   4 -17   1      232.47      239.42     58.33 o 
   5 -17   1      424.95      439.38     54.53 o 
   6 -17   1        0.58       36.27     32.29 o 
   7 -17   1      166.49      242.07     61.29 o 
  -2 -16   1      613.34      635.41    101.87 o 
  -1 -16   1      247.27      324.87     90.17 o 
   0 -16   1       70.13       82.70     53.28 o 
   1 -16   1      460.63      486.57     82.78 o 
   2 -16   1     1108.24     1255.04    129.28 o 
   3 -16   1     1026.22      999.63    114.42 o 
   4 -16   1      487.00      583.89     56.97 o 
   5 -16   1      364.31      297.80     49.28 o 
   6 -16   1       15.14       14.91     28.25 o 
   7 -16   1      468.27      596.90     56.80 o 
   8 -16   1      143.31      110.79     32.56 o 
   9 -16   1       68.85       70.87     34.52 o 
  10 -16   1        8.32       -7.62     25.73 o 
  -4 -15   1      161.02      156.47     64.99 o 
  -3 -15   1        0.43       23.41     57.90 o 
  -2 -15   1       31.48       56.36     67.30 o 
  -1 -15   1        5.27       -9.93     37.73 o 
   0 -15   1     1427.78     1399.57    126.82 o 
   1 -15   1     1210.47     1477.03    132.44 o 
   2 -15   1     1740.90     1864.34    150.23 o 
   3 -15   1      125.27      176.05     35.63 o 
   4 -15   1        4.07       19.76     33.50 o 
   5 -15   1      136.14      150.28     51.40 o 
   6 -15   1        6.52       -0.01     23.35 o 
   7 -15   1      119.42      185.52     73.69 o 
   8 -15   1      608.59      609.00     75.00 o 
   9 -15   1       75.42      128.24     34.24 o 
  10 -15   1       40.41        0.50     27.58 o 
  11 -15   1      591.73      647.79     59.23 o 
  12 -15   1      100.67      122.85     36.90 o 
  -6 -14   1        3.01       -5.16     38.58 o 
  -5 -14   1      360.99      426.20     71.69 o 
  -4 -14   1      518.74      513.13     72.92 o 
  -3 -14   1      214.60      340.11     74.00 o 
  -2 -14   1      309.76      326.48     59.91 o 
  -1 -14   1     1382.70     1611.09    131.13 o 
   0 -14   1     1738.10     1863.73    141.84 o 
   1 -14   1      814.14      691.01     84.39 o 
   2 -14   1       82.80      110.88     47.28 o 
   3 -14   1     1083.13     1186.59     88.13 o 
   4 -14   1      324.75      359.06     60.25 o 
   5 -14   1       19.88       15.31     23.45 o 
   6 -14   1      128.36      190.39     32.94 o 
   7 -14   1      570.89      562.95     50.86 o 
   8 -14   1      136.09      153.94     40.50 o 
   9 -14   1      728.87      695.89     59.52 o 
  10 -14   1      581.69      595.41     54.50 o 
  11 -14   1      430.88      381.45     45.33 o 
  12 -14   1      459.08      400.08     54.17 o 
  13 -14   1      128.59      162.70     49.82 o 
  -7 -13   1      792.85      813.59     90.24 o 
  -6 -13   1      657.37      751.45     86.47 o 
  -5 -13   1      418.04      400.48     60.75 o 
  -4 -13   1       50.53       48.13     47.51 o 
  -3 -13   1      177.49      211.29     45.82 o 
  -2 -13   1       53.96      112.81     40.35 o 
  -1 -13   1     1068.52      931.48     92.40 o 
   0 -13   1      274.74      294.45     56.13 o 
   1 -13   1        1.33      -19.79     31.80 o 
   2 -13   1     1070.37     1207.50     85.82 o 
   3 -13   1     1825.55     1878.52    123.32 o 
   4 -13   1     3961.14     4049.63    155.76 o 
   5 -13   1     1903.07     1907.71    121.93 o 
   6 -13   1     1681.27     1555.22     83.03 o 
   7 -13   1      174.92      125.30     38.58 o 
   8 -13   1      168.09      269.06     38.11 o 
   9 -13   1       52.82       78.87     26.45 o 
  10 -13   1        6.03        2.11     22.47 o 
  11 -13   1       43.27       24.95     25.67 o 
  12 -13   1      466.92      547.77     55.20 o 
  13 -13   1       19.21       19.02     38.42 o 
  14 -13   1      177.47      229.15     62.52 o 
  -9 -12   1     1498.53     1352.52    117.04 o 
  -8 -12   1     1647.01     1749.92    136.37 o 
  -7 -12   1     1174.12     1283.91    110.27 o 
  -6 -12   1      369.26      330.33     56.67 o 
  -5 -12   1      182.06      127.04     69.69 o 
  -4 -12   1       89.90       72.61     50.51 o 
  -3 -12   1      361.25      369.14     57.52 o 
  -2 -12   1       83.13      127.05     40.73 o 
  -1 -12   1     1328.12     1336.97    104.57 o 
   0 -12   1       27.76      -26.87     26.87 o 
   1 -12   1      514.43      434.75     62.99 o 
   2 -12   1     1587.85     1965.49    197.55 o 
   3 -12   1    10278.85    10524.02    327.53 o 
   4 -12   1     8180.29     7242.41    239.54 o 
   5 -12   1     3218.53     3445.10    191.58 o 
   6 -12   1      225.29      277.37     35.43 o 
   7 -12   1      242.28      324.32     36.63 o 
   8 -12   1      928.85      891.00     59.31 o 
   9 -12   1      794.95      784.23     55.43 o 
  10 -12   1       65.08       83.95     37.81 o 
  11 -12   1       56.65       82.10     27.71 o 
  12 -12   1       55.69      113.28     38.46 o 
  13 -12   1       29.04       29.57     38.89 o 
  14 -12   1     1229.57     1330.73    117.89 o 
 -10 -11   1      427.35      535.46     80.16 o 
  -9 -11   1      455.77      509.05     72.30 o 
  -8 -11   1     1197.22     1373.31    114.35 o 
  -7 -11   1      822.38      917.70     86.16 o 
  -6 -11   1      441.05      360.83     54.05 o 
  -5 -11   1      320.86      280.46     33.62 o 
  -4 -11   1      330.36      251.33     42.04 o 
  -3 -11   1      942.30      877.42     78.54 o 
  -2 -11   1      363.33      298.22     47.05 o 
  -1 -11   1       76.24       35.27     29.57 o 
   0 -11   1       82.81       63.45     36.58 o 
   1 -11   1     1927.00     1891.72    102.37 o 
   2 -11   1     3705.59     3826.04    179.76 o 
   3 -11   1     6858.88     6966.49    287.06 o 
   4 -11   1      891.97      816.30     52.81 o 
   5 -11   1     1081.69     1189.25    131.59 o 
   6 -11   1      286.72      315.16     35.60 o 
   7 -11   1        7.25      -16.13     19.00 o 
   8 -11   1     2033.16     1860.56     87.10 o 
   9 -11   1     2025.94     2029.02     93.76 o 
  10 -11   1     1134.77      977.69     60.55 o 
  11 -11   1      453.49      430.15     41.53 o 
  13 -11   1      102.59      116.81     45.89 o 
  14 -11   1     1173.17     1222.54    112.34 o 
  15 -11   1      808.46      930.71    103.87 o 
 -11 -10   1      100.98      106.03     52.51 o 
 -10 -10   1       11.08       39.66     38.35 o 
  -9 -10   1       92.93       95.02     42.12 o 
  -8 -10   1      757.13      764.39     81.24 o 
  -7 -10   1      527.53      454.07     59.52 o 
  -6 -10   1      424.70      343.89     49.97 o 
  -5 -10   1      197.77      192.53     29.18 o 
  -4 -10   1      421.05      413.19     50.59 o 
  -3 -10   1      103.94       73.77     28.64 o 
  -2 -10   1      225.74      162.32     38.42 o 
  -1 -10   1      260.17      339.50     47.43 o 
   0 -10   1       66.46       68.99     30.57 o 
   1 -10   1      535.80      539.17     55.06 o 
   2 -10   1      711.65      559.16     79.31 o 
   3 -10   1      133.08      178.00     37.92 o 
   4 -10   1      924.45      739.20     88.01 o 
   5 -10   1      355.46      343.70     35.96 o 
   6 -10   1       53.78       46.44     33.42 o 
   7 -10   1      779.23      894.13     53.94 o 
   8 -10   1      320.92      223.96     29.74 o 
   9 -10   1      239.11      206.91     28.90 o 
  10 -10   1        8.95       -0.46     19.80 o 
  11 -10   1       15.27       11.28     16.60 o 
  12 -10   1       81.33       36.88     32.03 o 
  13 -10   1      123.60      122.74     41.04 o 
  14 -10   1      617.88      695.16     82.62 o 
  15 -10   1       97.41       91.32     44.74 o 
 -11  -9   1        0.73       19.87     39.58 o 
 -10  -9   1      130.65      150.61     41.89 o 
  -9  -9   1        2.94      -14.55     32.49 o 
  -8  -9   1       11.88        3.70     30.88 o 
  -7  -9   1      133.35      119.12     35.65 o 
  -6  -9   1      169.69      145.97     23.05 o 
  -5  -9   1       79.20       23.86     22.60 o 
  -4  -9   1      361.82      253.49     38.35 o 
  -3  -9   1       81.59      133.21     29.65 o 
  -2  -9   1       22.86       18.10     22.41 o 
  -1  -9   1     1231.55     1186.81     84.24 o 
   0  -9   1      620.86      641.65     60.68 o 
   1  -9   1      227.99      133.51     30.95 o 
   2  -9   1        3.69       12.63     15.57 o 
   3  -9   1     2589.45     1827.92    203.51 o 
   4  -9   1      328.24      228.71    141.95 o 
   5  -9   1     7616.04     7694.31    632.48 o 
   6  -9   1     1454.19     1611.37    125.70 o 
   7  -9   1      656.28      619.36     42.41 o 
   8  -9   1        5.93        0.86     17.29 o 
   9  -9   1      786.99      800.28     56.56 o 
  11  -9   1     2191.28     2136.15     92.37 o 
  12  -9   1      441.00      385.85     59.44 o 
  13  -9   1      190.07      183.88     47.51 o 
  14  -9   1       22.41       16.02     34.80 o 
  15  -9   1       19.36        1.08     39.19 o 
  16  -9   1     1308.83     1680.85    140.60 o 
 -12  -8   1        1.00       14.32     38.04 o 
 -11  -8   1      163.39      184.19     46.97 o 
 -10  -8   1      129.28       49.43     33.73 o 
  -9  -8   1      245.25      316.47     50.90 o 
  -8  -8   1      444.63      490.42     58.29 o 
  -7  -8   1       14.59       -4.62     26.80 o 
  -6  -8   1      569.78      492.81     53.44 o 
  -5  -8   1     1399.41     1376.44     62.48 o 
  -4  -8   1       23.83       40.19     23.02 o 
  -3  -8   1      482.55      614.31     52.82 o 
  -2  -8   1     4554.91     4075.81    192.04 o 
  -1  -8   1      200.03      231.08     34.65 o 
   0  -8   1        9.59        7.28     14.84 o 
   1  -8   1     2006.81     2388.56    169.09 o 
   2  -8   1      205.00      226.84     23.64 o 
   3  -8   1      427.19      366.34     90.25 o 
   4  -8   1     3325.70     2985.22    158.16 o 
   5  -8   1      314.07      353.27     20.15 o 
   6  -8   1     2776.51     2599.97    118.41 o 
   7  -8   1       61.65      100.03     27.44 o 
   8  -8   1      195.81      151.27     43.20 o 
  10  -8   1     3633.15     3976.54    140.53 o 
  11  -8   1     1522.49     1654.20     77.05 o 
  12  -8   1      167.62      171.71     41.27 o 
  13  -8   1       96.82      106.18     39.04 o 
  14  -8   1        9.43       20.17     34.34 o 
  15  -8   1      161.33       70.69     40.50 o 
  16  -8   1      417.38      315.24     63.83 o 
 -13  -7   1        0.76       21.95     37.65 o 
 -12  -7   1       15.33        6.01     33.03 o 
 -11  -7   1      642.43      722.81     79.23 o 
 -10  -7   1     1275.63     1259.19    103.03 o 
  -9  -7   1      122.58       99.25     38.50 o 
  -8  -7   1      248.01      125.05     33.88 o 
  -7  -7   1     2746.31     2875.98    158.31 o 
  -6  -7   1     3587.75     3328.13    171.48 o 
  -5  -7   1     1671.89     1673.89     68.25 o 
  -4  -7   1     1164.18      932.56     62.22 o 
  -3  -7   1      571.14      535.46     45.28 o 
  -2  -7   1     2567.29     2281.30    117.66 o 
  -1  -7   1       71.23      187.50     30.03 o 
   0  -7   1     1088.02     1080.86     52.55 o 
   1  -7   1     1382.54     1259.74     54.88 o 
   2  -7   1      124.66      140.09     19.47 o 
   3  -7   1      547.59      232.77     35.81 o 
   4  -7   1     4107.70     3900.06    270.51 o 
   5  -7   1      769.33      958.81     36.72 o 
   6  -7   1    14411.93    13983.67    341.04 o 
   7  -7   1      698.67      856.95    115.21 o 
   8  -7   1      314.76      383.18     27.30 o 
   9  -7   1     2854.73     2725.34     77.33 o 
  10  -7   1     1419.57     1489.29     73.24 o 
  11  -7   1      225.44      191.27     40.04 o 
  12  -7   1       18.64      -24.64     24.64 o 
  13  -7   1      239.25      259.42     51.90 o 
  14  -7   1        1.14      -25.26     25.26 o 
  15  -7   1       13.13       29.65     34.96 o 
  16  -7   1        2.14       61.99     39.50 o 
 -14  -6   1      120.61      143.76     51.13 o 
 -13  -6   1      481.61      526.15     74.54 o 
 -12  -6   1      291.81      257.26     54.13 o 
 -11  -6   1     1113.20     1348.36    110.57 o 
 -10  -6   1      699.37      821.98     80.16 o 
  -9  -6   1       93.41      116.50     36.50 o 
  -8  -6   1     1591.78     1638.27    107.42 o 
  -7  -6   1     3428.73     3587.94     94.97 o 
  -6  -6   1     5812.22     5747.15    176.09 o 
  -5  -6   1      135.93      107.76     17.23 o 
  -4  -6   1     1184.09     1059.76     63.37 o 
  -3  -6   1      683.14      671.60     47.97 o 
  -2  -6   1      886.40      939.95     60.14 o 
  -1  -6   1      249.80      234.39     30.11 o 
   0  -6   1      722.75      688.00     35.37 o 
   1  -6   1       48.31       28.04     13.36 o 
   2  -6   1     1953.97     1591.59    131.90 o 
   3  -6   1        6.35       17.06     10.32 o 
   4  -6   1      162.04      145.18     35.91 o 
   5  -6   1    10470.50     9968.99    225.98 o 
   6  -6   1     2745.82     3418.14    225.63 o 
   7  -6   1     6367.89     5535.92    258.99 o 
   8  -6   1      512.61      428.45     22.81 o 
   9  -6   1       49.28       38.15     16.27 o 
  10  -6   1      410.30      411.67     25.22 o 
  11  -6   1      150.67      119.13     21.31 o 
  12  -6   1      167.37      156.91     25.40 o 
  13  -6   1      103.89       97.79     37.50 o 
  14  -6   1       85.61      105.88     41.43 o 
  15  -6   1       30.82        6.24     31.65 o 
  16  -6   1       32.12       98.72     47.20 o 
 -14  -5   1       28.56        5.16     43.27 o 
 -13  -5   1       75.15       67.14     44.43 o 
 -12  -5   1        1.20      -15.71     30.03 o 
 -11  -5   1      336.74      368.68     56.06 o 
 -10  -5   1       29.82       -0.23     29.41 o 
  -9  -5   1      844.19      901.14     76.69 o 
  -8  -5   1     2428.94     2418.90    137.22 o 
  -7  -5   1    11976.05    12039.94    342.26 o 
  -6  -5   1    15868.90    17070.18    576.31 o 
  -5  -5   1     3105.49     3186.22    155.77 o 
  -4  -5   1      479.29      396.59     27.25 o 
  -3  -5   1      256.05      197.58     24.64 o 
  -2  -5   1        0.52       11.55     15.55 o 
  -1  -5   1     2838.31     3501.77    156.00 o 
   0  -5   1      455.79      620.86     42.27 o 
   1  -5   1      152.32      121.36     26.68 o 
   2  -5   1     1280.74     1109.38     33.41 o 
   3  -5   1     1001.53      966.47     81.72 o 
   4  -5   1     5743.12     6136.28    284.44 o 
   5  -5   1    13776.16    14816.51    328.33 o 
   6  -5   1     2209.72     2340.66     75.92 o 
   7  -5   1     6871.05     6154.52    146.27 o 
   8  -5   1      449.61      363.90     20.74 o 
   9  -5   1       52.38       29.93     18.51 o 
  10  -5   1      358.28      327.46     21.97 o 
  11  -5   1       88.85      144.24     24.03 o 
  12  -5   1       77.97       47.30     19.48 o 
  13  -5   1       60.96       46.09     36.00 o 
  14  -5   1      218.50      104.55     67.91 o 
  15  -5   1       32.93       46.51     33.80 o 
  16  -5   1       21.41       61.83     37.88 o 
 -15  -4   1      206.81      116.43     53.28 o 
 -14  -4   1      296.23      308.54     62.91 o 
 -13  -4   1      612.34      586.44     73.69 o 
 -12  -4   1       12.82       -1.77     32.19 o 
 -11  -4   1       20.55       18.79     27.10 o 
 -10  -4   1      109.77      111.57     34.57 o 
  -9  -4   1     1539.59     1705.65    111.19 o 
  -8  -4   1     6116.03     6374.36    289.29 o 
  -7  -4   1    13664.22    12944.22   1062.15 o 
  -6  -4   1      892.68     1040.47     42.60 o 
  -5  -4   1     6969.54     6976.39    202.53 o 
  -4  -4   1      141.75       53.97     12.55 o 
  -3  -4   1      552.34      819.21     47.05 o 
  -2  -4   1    17383.57    20259.00    776.55 o 
  -1  -4   1     9831.57     9924.56    390.86 o 
   0  -4   1    25057.13    29243.77   1180.69 o 
   1  -4   1     1408.51     1847.55     59.20 o 
   2  -4   1     8494.58     8163.94    195.34 o 
   3  -4   1      287.59      479.88     20.50 o 
   4  -4   1    19791.03    19166.04    417.62 o 
   5  -4   1    14407.01    16487.52    439.90 o 
   6  -4   1     1332.89     1680.95     81.15 o 
   7  -4   1      479.16      438.26     21.41 o 
   8  -4   1     3907.78     3955.53    224.47 o 
   9  -4   1     2392.04     2420.09     84.37 o 
  10  -4   1      559.06      623.40     63.91 o 
  11  -4   1     1992.01     1658.41    269.77 o 
  12  -4   1        0.43       23.08     20.11 o 
  13  -4   1      375.27      389.87     37.85 o 
  14  -4   1     1108.63     1224.21     79.89 o 
  15  -4   1      516.11      394.24     65.14 o 
  16  -4   1      192.64      201.43     56.13 o 
 -15  -3   1      667.79      550.09     76.92 o 
 -14  -3   1      818.23      794.34     88.01 o 
 -13  -3   1      840.91      840.23     85.62 o 
 -12  -3   1       26.51       62.99     32.96 o 
 -11  -3   1       59.73       13.09     29.18 o 
 -10  -3   1      145.44      190.65     38.35 o 
  -9  -3   1     2899.58     2929.81    160.62 o 
  -8  -3   1      832.74     1039.97     78.08 o 
  -7  -3   1        1.53       -1.44      9.98 o 
  -6  -3   1      489.66      491.78     25.15 o 
  -5  -3   1      291.31      171.20     15.30 o 
  -4  -3   1     2881.47     2918.98     90.58 o 
  -3  -3   1     9854.72    11334.92   1277.60 o 
  -2  -3   1     4124.23     4336.61    175.95 o 
  -1  -3   1      442.58      513.75     33.34 o 
   0  -3   1    11733.87    13249.84    743.91 o 
   1  -3   1       18.50       24.01     10.54 o 
   2  -3   1      798.99      437.95     42.28 o 
   3  -3   1       73.63       13.42      6.46 o 
   4  -3   1     1331.21     1659.76     49.50 o 
   5  -3   1      846.15      531.49     38.09 o 
   6  -3   1     2893.90     2505.04    106.45 o 
   7  -3   1     5605.68     5496.70    247.56 o 
   8  -3   1     4945.10     4472.86    183.03 o 
   9  -3   1     1331.10     1265.07     49.32 o 
  10  -3   1      321.04      385.59     33.07 o 
  11  -3   1       86.76       75.76     31.72 o 
  12  -3   1      120.23      158.53     27.88 o 
  13  -3   1       85.03       39.63     24.90 o 
  14  -3   1       34.03       74.52     31.26 o 
  15  -3   1       53.20      121.22     33.06 o 
  16  -3   1      123.48      170.16     37.97 o 
 -16  -2   1      869.97      719.50     90.01 o 
 -15  -2   1      451.32      565.88     81.24 o 
 -14  -2   1      753.67      630.33     76.46 o 
 -13  -2   1      148.18      168.71     42.66 o 
 -12  -2   1       38.25       10.40     27.80 o 
 -11  -2   1      111.63      107.42     34.27 o 
 -10  -2   1     1207.57     1210.30     92.32 o 
  -9  -2   1      697.57      748.29     66.07 o 
  -8  -2   1        4.06       10.70     20.94 o 
  -7  -2   1    10651.12    11181.91    464.32 o 
  -6  -2   1     2060.61     2089.70     67.42 o 
  -5  -2   1    28351.82    29055.08    850.36 o 
  -4  -2   1    16288.54    17423.40    475.18 o 
  -3  -2   1     2170.92     2323.35     70.87 o 
  -2  -2   1      922.62      938.43     32.76 o 
  -1  -2   1       54.99       12.94      8.39 o 
   0  -2   1     4730.25     5428.88    120.72 o 
   1  -2   1     8761.61    11092.66    415.77 o 
   2  -2   1    25180.99    26146.28   3822.32 o 
   3  -2   1     2578.50     2725.40     81.55 o 
   4  -2   1      749.88      247.94     18.17 o 
   5  -2   1     8188.13     8772.17    245.41 o 
   6  -2   1    20272.54    20771.73    566.48 o 
   7  -2   1    16471.74    16465.77    453.65 o 
   8  -2   1     4642.36     4880.49    144.78 o 
   9  -2   1      575.34      528.07     54.90 o 
  10  -2   1      364.46      311.62     46.35 o 
  11  -2   1      135.53      174.18     42.66 o 
  12  -2   1       33.34      -33.03     33.03 o 
  13  -2   1     1147.22     1167.41     66.08 o 
  14  -2   1      374.29      331.40     39.28 o 
  15  -2   1      107.51       93.04     31.54 o 
  16  -2   1        4.44       40.05     33.23 o 
 -16  -1   1      270.66      152.54     58.44 o 
 -15  -1   1      259.58      323.79     64.30 o 
 -14  -1   1       22.98       30.42     38.73 o 
 -13  -1   1     1001.42      977.83     90.86 o 
 -12  -1   1     2086.92     1916.32    128.51 o 
 -11  -1   1      183.67      227.23     41.35 o 
 -10  -1   1       45.40      114.42     32.34 o 
  -9  -1   1     1591.68     1582.91    102.03 o 
  -8  -1   1     4158.76     4305.73    204.90 o 
  -7  -1   1     9174.55    10041.37    418.73 o 
  -6  -1   1    12544.58    13506.33    545.24 o 
  -5  -1   1     4190.83     4927.22    154.54 o 
  -4  -1   1    14098.69    13913.57    380.68 o 
  -3  -1   1      728.92      705.41     26.30 o 
  -2  -1   1     7122.86     7496.09    206.59 o 
  -1  -1   1    13431.63    14513.08    392.89 o 
   0  -1   1    14937.29    17266.19    372.28 o 
   1  -1   1    11372.48    13374.12    351.38 o 
   2  -1   1     5748.99     5635.86    124.91 o 
   3  -1   1    12510.47    13765.35    375.54 o 
   4  -1   1      486.83      472.44     19.54 o 
   5  -1   1    14285.41    15243.57    338.51 o 
   6  -1   1    18447.56    20375.58    802.27 o 
   7  -1   1    17770.72    20302.89    805.27 o 
   8  -1   1     3458.74     3483.06    170.94 o 
   9  -1   1        3.07       14.86     25.33 o 
  10  -1   1     2013.37     2327.43    135.75 o 
  11  -1   1     2035.09     2262.52    136.68 o 
  12  -1   1     2433.82     1998.33    130.75 o 
  13  -1   1     5328.86     5573.71    280.44 o 
  14  -1   1     2073.28     1836.39    133.60 o 
  15  -1   1       86.21       -6.53     25.72 o 
  16  -1   1        5.27      -28.68     28.68 o 
 -16   0   1      417.56      337.57     68.38 o 
 -15   0   1        8.73      -24.87     40.27 o 
 -14   0   1      961.31      865.95     89.94 o 
 -13   0   1     1562.21     2053.23    139.45 o 
 -12   0   1     2311.11     2086.65    136.14 o 
 -11   0   1      183.48      206.82     40.50 o 
 -10   0   1      329.80      349.58     47.28 o 
  -9   0   1      105.45      117.20     30.49 o 
  -8   0   1      823.83      977.68     71.92 o 
  -7   0   1      495.50      617.08     52.59 o 
  -6   0   1    11594.75    11822.21    367.60 o 
  -5   0   1     1306.71     1575.80     51.68 o 
  -4   0   1    11023.93    12140.94    333.22 o 
  -3   0   1     4317.15     4878.02    138.06 o 
  -2   0   1     5560.56     5857.48    162.39 o 
  -1   0   1    69280.45    73211.21   2547.70 o 
   0   0   1    15927.45    16289.82    424.63 o 
   1   0   1     9600.04    11064.50    239.91 o 
   2   0   1     8414.05     9344.95    207.38 o 
   3   0   1     1299.77     1144.62     28.85 o 
   4   0   1        0.19       27.64     12.32 o 
   5   0   1     2934.84     2960.91    136.91 o 
   6   0   1     2918.01     2837.10    136.91 o 
   7   0   1      732.95      913.46     63.91 o 
   8   0   1      572.41      670.60     56.52 o 
   9   0   1     2967.15     2799.21    148.23 o 
  10   0   1     5039.16     4400.91    215.91 o 
  11   0   1     3429.03     3942.91    204.21 o 
  12   0   1     5271.58     4886.55    246.79 o 
  13   0   1     3917.08     3944.45    215.60 o 
  14   0   1     1074.45     1022.26     96.17 o 
  15   0   1        9.36       39.96     43.04 o 
  16   0   1        4.29        9.42     40.96 o 
 -16   1   1      239.22      278.28     68.38 o 
 -15   1   1      155.35      147.07     49.97 o 
 -14   1   1      188.37      121.28     46.51 o 
 -13   1   1     1337.39     1350.21    108.73 o 
 -12   1   1      876.30      771.24     75.69 o 
 -11   1   1       56.24       12.40     28.41 o 
 -10   1   1      627.31      614.54     61.83 o 
  -9   1   1        2.24      -18.10     23.33 o 
  -8   1   1      145.51       89.09     48.74 o 
  -7   1   1      563.68      803.67     32.77 o 
  -6   1   1     1521.51     1475.02     51.43 o 
  -5   1   1       13.15       23.78      8.18 o 
  -4   1   1       60.67       55.65     14.21 o 
  -3   1   1     2867.96     3186.61     93.61 o 
  -2   1   1     9630.26     9931.41    271.37 o 
  -1   1   1    10028.02    12022.70    231.81 o 
   0   1   1    11333.51    11958.27    313.37 o 
   1   1   1       54.40        0.15      3.85 o 
   3   1   1     1324.10     1837.83     56.51 o 
   4   1   1       74.53      119.75      9.96 o 
   5   1   1        6.50        2.83     12.28 o 
   6   1   1      163.73      134.98     26.72 o 
   7   1   1     3496.46     3392.66    163.47 o 
   8   1   1     1372.09     1397.49     89.63 o 
   9   1   1     2291.42     2915.02    154.85 o 
  10   1   1      441.23      325.94     44.89 o 
  11   1   1     1864.15     1961.67    123.82 o 
  12   1   1      869.96      779.86     75.54 o 
  13   1   1      276.60      191.04     48.51 o 
  14   1   1       22.31       13.01     38.50 o 
  15   1   1      243.03      286.91     61.99 o 
 -16   2   1      562.30      607.38     85.86 o 
 -15   2   1       10.74       15.63     45.12 o 
 -14   2   1       95.10       83.01     44.28 o 
 -13   2   1     1056.84      965.82     94.63 o 
 -12   2   1        0.07      -17.25     30.80 o 
 -11   2   1      233.01      270.81     48.20 o 
 -10   2   1     1153.85     1106.19     86.24 o 
  -9   2   1        3.71        2.61     14.32 o 
  -8   2   1      103.95       79.31     27.10 o 
  -7   2   1     1718.72     2152.05     73.38 o 
  -6   2   1       84.31       83.05     16.98 o 
  -5   2   1     1937.04     1879.39     63.60 o 
  -4   2   1      349.09      433.02     32.22 o 
  -3   2   1     2154.19     2506.41    171.75 o 
  -2   2   1    28115.05    30979.28    671.41 o 
  -1   2   1      526.55      576.81     16.82 o 
   0   2   1     1586.64      913.08     43.12 o 
   1   2   1      999.63     1389.94     64.37 o 
   2   2   1      160.99      124.43     15.09 o 
   3   2   1     2071.92     2147.67     66.95 o 
   4   2   1      179.78      177.98     14.04 o 
   5   2   1     2177.09     2001.02    101.18 o 
   6   2   1     1675.17     2393.47    182.03 o 
   7   2   1     2631.44     2863.43    145.07 o 
   8   2   1      710.05      557.72     53.90 o 
   9   2   1       10.26       20.71     25.03 o 
  10   2   1       49.50       71.30     28.41 o 
  11   2   1      290.90      307.54     47.20 o 
  12   2   1      178.17       94.40     36.81 o 
  13   2   1      270.84      369.68     56.98 o 
  14   2   1     1781.10     1680.00    127.51 o 
  15   2   1      718.57      590.21     79.46 o 
 -17   3   1      419.77      261.73     70.46 o 
 -16   3   1      162.40      233.08     61.29 o 
 -15   3   1        1.77      -11.17     38.96 o 
 -14   3   1        2.32      -38.81     38.81 o 
 -13   3   1      415.36      385.93     66.30 o 
 -12   3   1      270.84      354.51     57.29 o 
 -11   3   1      971.38     1187.43     95.48 o 
 -10   3   1       42.09       69.92     35.34 o 
  -9   3   1       27.02       50.30     19.00 o 
  -8   3   1       41.35       85.68     15.74 o 
  -7   3   1        2.76       42.93     18.83 o 
  -6   3   1      838.49      894.77     40.05 o 
  -5   3   1     1103.32     1449.77     64.57 o 
  -4   3   1     2210.03     2115.67     70.30 o 
  -3   3   1      744.91      931.62     36.75 o 
  -2   3   1      555.18      727.86     33.07 o 
  -1   3   1     8435.86     8630.15    240.77 o 
   0   3   1    52695.91    57713.75   1546.98 o 
   1   3   1    17076.61    19611.88    750.76 o 
   3   3   1     1363.93     1563.74     53.80 o 
   4   3   1      747.86      779.42     33.24 o 
   5   3   1        1.29        0.46     14.94 o 
   6   3   1       15.19       23.79     20.41 o 
   7   3   1     2554.32     3114.40    282.25 o 
   8   3   1       87.38       75.69     27.26 o 
   9   3   1        3.30       20.10     24.10 o 
  10   3   1      121.74      109.26     34.80 o 
  11   3   1     2224.38     2424.29    148.69 o 
  12   3   1     2744.19     2437.15    152.08 o 
  13   3   1     3497.90     3347.00    195.04 o 
  14   3   1     1617.92     1427.06    116.35 o 
  15   3   1      601.17      572.12     78.93 o 
 -17   4   1       25.73       69.45     51.36 o 
 -16   4   1       37.87       56.44     44.43 o 
 -15   4   1      204.53      222.76     60.45 o 
 -14   4   1      253.78      245.79     57.06 o 
 -13   4   1        4.21       16.71     42.12 o 
 -12   4   1      653.43      659.51     74.38 o 
 -11   4   1      122.89       79.23     37.42 o 
 -10   4   1      166.45       84.38     22.63 o 
  -9   4   1      159.51      131.22     26.91 o 
  -8   4   1      143.95      211.11     22.48 o 
  -7   4   1      204.83      230.62     20.76 o 
  -6   4   1     1788.26     1645.52     61.94 o 
  -5   4   1       23.31       94.93     17.79 o 
  -4   4   1      360.22      633.14     35.46 o 
  -3   4   1    14459.73    14854.71    411.12 o 
  -2   4   1     1017.20     1108.73     30.49 o 
  -1   4   1        2.41        4.02      9.10 o 
   0   4   1     4530.56     4716.67    172.87 o 
   1   4   1     8489.77     9948.82    393.47 o 
   2   4   1      247.71      323.17     29.41 o 
   3   4   1      387.65      512.75     36.42 o 
   4   4   1     1494.16     1346.78     50.70 o 
   5   4   1     1137.61     1218.19     85.70 o 
   6   4   1       80.16      210.37     56.60 o 
   7   4   1      700.11      578.52     30.40 o 
   8   4   1      389.91      409.49     49.13 o 
   9   4   1      316.39      326.95     47.66 o 
  10   4   1        0.96        5.08     27.80 o 
  11   4   1       39.35       51.74     32.80 o 
  12   4   1     1270.52     1182.96    100.18 o 
  13   4   1     1682.53     1789.88    130.98 o 
  14   4   1      806.91      915.69     94.63 o 
 -17   5   1      589.04      630.25     88.01 o 
 -16   5   1     1095.11     1224.31    114.19 o 
 -15   5   1     1234.41     1047.60    101.18 o 
 -14   5   1      581.51      634.10     76.31 o 
 -13   5   1      233.65      204.67     46.20 o 
 -12   5   1       48.50       77.90     23.23 o 
 -11   5   1      286.83      253.62     27.72 o 
 -10   5   1     4192.10     3861.64    220.30 o 
  -9   5   1      601.23      532.36     42.73 o 
  -8   5   1     2080.72     2035.24     96.54 o 
  -7   5   1      802.23      806.52     29.15 o 
  -6   5   1      574.23      737.74     40.62 o 
  -5   5   1       22.76       14.01     12.73 o 
  -4   5   1    23050.51    24427.84    669.59 o 
  -3   5   1     2843.11     3416.25    108.95 o 
  -2   5   1    10834.77    11074.11    312.31 o 
  -1   5   1      963.99     1033.99     49.78 o 
   0   5   1     7416.91     7692.20    221.49 o 
   1   5   1      906.83      775.55     52.67 o 
   2   5   1        3.49       31.65     17.40 o 
   3   5   1       62.62       -5.54      9.16 o 
   4   5   1       18.50        3.12     11.96 o 
   5   5   1       19.05       50.34     14.45 o 
   6   5   1      926.53     1030.75     46.98 o 
   7   5   1       67.62       37.19     26.26 o 
   8   5   1        3.77        0.77     22.48 o 
   9   5   1     1081.22     1293.08     94.56 o 
  10   5   1     1885.61     1864.50    124.28 o 
  11   5   1      564.04      517.83     63.91 o 
  12   5   1      240.92      295.38     52.59 o 
  13   5   1      756.99      879.58     91.17 o 
  14   5   1      904.52     1026.58    103.26 o 
 -17   6   1     2078.52     2197.84    169.09 o 
 -16   6   1     1803.87     2063.93    156.47 o 
 -15   6   1     1551.68     1461.25    123.12 o 
 -14   6   1      665.66      771.70     86.78 o 
 -13   6   1       92.42       67.07     34.03 o 
 -12   6   1     1364.31     1453.24    110.34 o 
 -11   6   1      753.34      689.84     46.26 o 
 -10   6   1     7017.72     6612.31    210.84 o 
  -9   6   1     1398.42     1452.38     47.16 o 
  -8   6   1       92.63       83.48     12.35 o 
  -7   6   1     1070.94     1066.64     34.47 o 
  -6   6   1      436.62      460.62     30.58 o 
  -5   6   1    11399.53    12235.15    349.21 o 
  -4   6   1    11873.89    11712.01    334.20 o 
  -3   6   1    10092.44    10483.43    300.63 o 
  -2   6   1     8358.06     9798.24    281.82 o 
  -1   6   1     1050.73     1155.47     67.99 o 
   0   6   1     6678.24     7063.87    207.98 o 
   1   6   1     4396.77     4272.78    189.35 o 
   2   6   1     4049.50     4132.56    184.19 o 
   3   6   1     3664.25     3936.67    175.87 o 
   5   6   1       46.87       21.16     14.74 o 
   6   6   1      125.67       84.92     17.85 o 
   7   6   1       34.04       37.73     27.26 o 
   8   6   1     1253.69     1331.42     94.25 o 
   9   6   1     1769.58     1679.31    112.50 o 
  10   6   1      138.76       81.00     32.57 o 
  11   6   1      324.66      309.31     54.90 o 
  12   6   1      894.54      797.57     83.47 o 
  13   6   1      330.24      236.62     54.05 o 
 -16   7   1     1088.98     1231.63    117.58 o 
 -15   7   1      315.89      322.25     61.14 o 
 -14   7   1      281.93      237.93     51.98 o 
 -13   7   1      561.43      527.61     66.68 o 
 -12   7   1      870.74      797.34     78.46 o 
 -11   7   1     4788.01     4487.93    250.29 o 
 -10   7   1     6587.61     6234.61    203.09 o 
  -9   7   1     1118.63     1060.80     54.52 o 
  -8   7   1      655.84      544.42     37.28 o 
  -7   7   1     5304.05     5539.99    175.72 o 
  -6   7   1       16.00       -0.58     14.40 o 
  -5   7   1    10691.81    10624.99    309.25 o 
  -4   7   1      997.15     1148.17     52.19 o 
  -3   7   1     5190.74     4747.22    150.41 o 
  -2   7   1      611.79      388.97     27.81 o 
  -1   7   1     2867.00     3001.90    102.40 o 
   0   7   1     5539.77     5824.57    178.47 o 
   1   7   1     6709.35     7066.14    300.07 o 
   2   7   1     4210.66     4343.54    196.81 o 
   3   7   1     2868.37     2522.86    126.82 o 
   5   7   1     1203.97     1121.06     74.81 o 
   6   7   1      423.82      468.44     94.79 o 
   7   7   1        5.69      -24.56     24.56 o 
   8   7   1       97.17       30.95     26.26 o 
   9   7   1      181.62      208.60     43.35 o 
  10   7   1       75.76       64.53     37.58 o 
  11   7   1     1331.08     1501.29    119.20 o 
  12   7   1      309.89      381.15     65.37 o 
 -16   8   1       20.00      -21.64     36.19 o 
 -15   8   1       25.57      -18.40     33.50 o 
 -14   8   1       76.36      135.37     43.43 o 
 -13   8   1      419.76      309.00     53.36 o 
 -12   8   1     1893.42     1940.50    133.52 o 
 -11   8   1     5772.97     5410.60    184.47 o 
  -9   8   1      140.66      144.98     22.80 o 
  -8   8   1      190.76      180.93     24.22 o 
  -7   8   1      772.47      631.56     97.33 o 
  -6   8   1      314.73      371.77     31.36 o 
  -5   8   1      746.44      734.28     42.95 o 
  -4   8   1      205.31      180.71     22.48 o 
  -3   8   1     3317.56     3166.85    110.99 o 
  -2   8   1     5208.88     5290.10    167.89 o 
  -1   8   1     7347.37     7731.36    233.19 o 
   0   8   1     4242.75     4253.16    139.59 o 
   1   8   1     1919.30     1886.83    106.88 o 
   2   8   1     1096.92     1094.57     74.38 o 
   3   8   1     1369.01     1613.55    106.65 o 
   4   8   1       31.72       39.66     30.80 o 
   5   8   1      960.60      849.69     90.01 o 
   6   8   1      531.22      520.05     38.03 o 
   7   8   1        4.08       31.03     26.87 o 
   8   8   1       58.86       38.35     30.49 o 
   9   8   1        8.90       10.63     28.26 o 
  10   8   1      827.01      883.66     87.32 o 
  11   8   1      658.24      661.98     80.23 o 
  12   8   1      336.01      381.39     69.69 o 
 -16   9   1      471.14      535.39     83.16 o 
 -15   9   1       51.01       21.71     39.81 o 
 -14   9   1      207.66      270.27     54.21 o 
 -13   9   1       81.21       93.56     38.65 o 
 -12   9   1      354.02      363.29     56.36 o 
 -11   9   1       10.56      -14.60     16.30 o 
 -10   9   1      106.08       71.34     22.60 o 
  -9   9   1     1386.97     1424.02    151.19 o 
  -8   9   1     2146.06     2043.14    110.50 o 
  -7   9   1     3500.14     3548.66    127.21 o 
  -6   9   1       38.18       47.29     18.40 o 
  -5   9   1     3430.39     3350.09    125.40 o 
  -4   9   1     2813.65     2987.62    109.64 o 
  -3   9   1     7158.30     7965.17    297.18 o 
  -2   9   1     3027.10     2661.19    310.08 o 
  -1   9   1      507.25      460.80     44.01 o 
   0   9   1      512.37      573.73     54.59 o 
   1   9   1        0.31       -9.32     20.10 o 
   2   9   1     1424.16     1202.52     97.95 o 
   3   9   1      908.45     1039.43     87.93 o 
   4   9   1     7224.37     6962.11    317.17 o 
   5   9   1     2391.42     2537.94    101.97 o 
   6   9   1      273.79      296.68     44.66 o 
   7   9   1       13.23       -4.00     25.26 o 
   8   9   1       69.93       44.28     33.50 o 
   9   9   1      202.24      158.93     43.51 o 
  10   9   1     1500.96     1521.77    119.12 o 
  11   9   1      159.19      161.32     54.21 o 
 -15  10   1      116.99      157.39     52.21 o 
 -14  10   1       30.78       71.76     40.73 o 
 -13  10   1       13.21       27.64     30.95 o 
 -12  10   1      344.05      152.81    153.27 o 
 -11  10   1      434.71      428.56     79.16 o 
 -10  10   1     2880.99     2501.52    142.76 o 
  -9  10   1     4858.96     4333.12    159.72 o 
  -8  10   1     3251.28     3131.78    170.79 o 
  -7  10   1     1642.45     1379.86     67.69 o 
  -6  10   1      306.55      476.09     38.26 o 
  -5  10   1      299.77      240.86     29.05 o 
  -4  10   1      811.28      919.79     52.33 o 
  -3  10   1      317.86      332.96     32.92 o 
  -2  10   1       41.06       25.66     21.87 o 
  -1  10   1     1283.72     1150.52     58.39 o 
   1  10   1     4844.73     5580.56    282.67 o 
   2  10   1     5526.35     5403.77    272.27 o 
   3  10   1    11441.84    11972.79    518.06 o 
   4  10   1     4965.32     4998.05    249.64 o 
   5  10   1     1959.10     2007.08     89.95 o 
   6  10   1        1.70        3.77     25.41 o 
   7  10   1      214.74      192.35     42.58 o 
   8  10   1      144.50      166.63     43.81 o 
   9  10   1       66.90       44.51     36.34 o 
  10  10   1      177.22      198.74     53.59 o 
 -15  11   1       61.91      107.42     47.05 o 
 -14  11   1      132.04       96.33     41.50 o 
 -13  11   1       38.57       57.52     38.42 o 
 -12  11   1       59.34       41.62     25.48 o 
 -11  11   1      865.52      790.28     58.08 o 
 -10  11   1     4878.22     4432.31    166.60 o 
  -9  11   1     5315.37     5191.06    187.65 o 
  -8  11   1     1543.49     1608.68    193.43 o 
  -7  11   1       41.29       36.94     23.90 o 
  -6  11   1     1254.27      983.61     80.39 o 
  -5  11   1      715.65      935.79     55.62 o 
  -4  11   1      339.47      377.85     35.82 o 
  -3  11   1      306.99      301.64     32.68 o 
  -2  11   1        1.63        9.63     28.80 o 
  -1  11   1        9.00        8.05     32.57 o 
   0  11   1      891.99      952.42     97.64 o 
   1  11   1     4521.20     4688.74    253.87 o 
   2  11   1     5584.01     5694.14    290.22 o 
   3  11   1     6213.29     6746.74    328.10 o 
   4  11   1     2305.24     2604.48    160.24 o 
   5  11   1       66.34       74.64     35.92 o 
   6  11   1     1552.47     1561.65    113.11 o 
   7  11   1      835.68      782.33     80.85 o 
   8  11   1      173.11      276.05     56.44 o 
   9  11   1      111.13      151.61     50.74 o 
 -14  12   1      266.83      289.91     56.44 o 
 -13  12   1       11.76       -3.77     30.95 o 
 -12  12   1        1.87        2.69     25.68 o 
 -11  12   1     1425.23     1429.69     91.21 o 
 -10  12   1     2194.42     2113.27    413.53 o 
  -9  12   1     1646.80     1717.83     90.06 o 
  -8  12   1      326.45      271.58     83.31 o 
  -7  12   1     1616.14     1805.94     92.04 o 
  -6  12   1     2160.89     2052.40    207.40 o 
  -5  12   1      660.99      654.39     53.32 o 
  -4  12   1      397.67      510.08     47.30 o 
  -3  12   1     1157.36      904.86     74.38 o 
  -2  12   1      462.45      485.72    104.80 o 
  -1  12   1      104.91       83.70     49.74 o 
   0  12   1      144.34      212.21     61.37 o 
   1  12   1       49.21      129.67     52.90 o 
   2  12   1     1260.46     1599.08    131.06 o 
   3  12   1      862.05     1075.93    103.80 o 
   4  12   1      318.15      326.56     61.83 o 
   5  12   1     1127.36     1075.62     97.64 o 
   6  12   1     1639.00     1617.79    120.89 o 
   7  12   1      540.58      588.67     76.00 o 
   8  12   1       17.91      -20.87     42.58 o 
 -13  13   1      378.09      284.67     58.37 o 
 -12  13   1      397.47      510.67     71.76 o 
 -11  13   1      281.81      320.07     41.97 o 
 -10  13   1      343.24      347.17     44.43 o 
  -9  13   1        0.45       10.66     24.50 o 
  -8  13   1        2.48      -21.52     24.68 o 
  -7  13   1       83.10       14.26     29.30 o 
  -6  13   1      131.20      104.77     29.74 o 
  -5  13   1      289.32      287.51     39.29 o 
  -4  13   1      248.54      332.57     61.49 o 
  -3  13   1        7.70        0.45     24.51 o 
  -2  13   1        1.65       -6.14     27.06 o 
  -1  13   1      502.46      483.03     80.62 o 
   0  13   1      214.97      297.07     66.99 o 
   1  13   1       36.13       40.81     52.44 o 
   2  13   1      139.09      123.05     54.75 o 
   3  13   1        9.23        5.47     41.12 o 
   4  13   1      274.68      354.90     69.38 o 
   5  13   1      779.68      932.56     94.40 o 
   6  13   1      239.83      239.63     53.36 o 
 -12  14   1        3.75        3.35     29.00 o 
 -11  14   1       14.56      -22.48     22.48 o 
 -10  14   1      321.93      297.89     70.46 o 
  -9  14   1       36.27       56.42     65.76 o 
  -8  14   1       67.10       96.09     32.35 o 
  -7  14   1       42.04       16.17     33.96 o 
  -6  14   1      468.20      414.26     58.17 o 
  -5  14   1       31.70       64.95     37.96 o 
  -4  14   1       33.38        3.43     27.83 o 
  -3  14   1        3.16       14.86     28.40 o 
  -2  14   1      274.04      350.82     74.69 o 
  -1  14   1      410.17      442.91     82.78 o 
   0  14   1      182.39      234.24     67.76 o 
   1  14   1      122.72       55.75     57.90 o 
   2  14   1        0.04      -14.32     50.82 o 
   3  14   1       29.95       94.40     50.36 o 
   4  14   1       87.26      118.97     65.53 o 
   5  14   1       66.30       57.90     50.13 o 
 -11  15   1       85.83       69.72     35.30 o 
 -10  15   1      106.67      108.17     34.47 o 
  -9  15   1       29.78      105.03     34.68 o 
  -8  15   1      108.89      136.72     35.99 o 
  -7  15   1        4.13       11.41     27.99 o 
  -6  15   1       13.98       22.60     30.75 o 
  -5  15   1        0.07       -4.32     25.69 o 
  -4  15   1      233.93      296.00     46.11 o 
  -3  15   1      305.50      232.21     41.46 o 
  -2  15   1      460.11      591.29     98.79 o 
  -1  15   1      457.75      498.97     91.32 o 
   0  15   1       16.08      -12.09     51.51 o 
   1  15   1      226.51      280.44     83.55 o 
   2  15   1        0.88      -22.95     55.75 o 
   3  15   1      165.87      148.00     67.22 o 
  -9  16   1      107.24      103.57     37.28 o 
  -8  16   1      449.79      546.14    184.03 o 
  -7  16   1       30.53       75.36     33.64 o 
  -6  16   1      807.13      780.54    110.23 o 
  -5  16   1       29.75       11.64     33.53 o 
  -4  16   1       55.16       57.21     37.88 o 
  -3  16   1      364.52      400.02     92.40 o 
  -2  16   1       47.91       21.25     63.06 o 
  -1  16   1       11.37       22.56     60.29 o 
   0  16   1      465.92      589.75    106.34 o 
   0 -17   2      273.08      473.48     85.32 o 
   1 -17   2       26.01      -10.47     48.51 o 
   2 -17   2      528.47      776.78    106.95 o 
   3 -17   2       50.80      -13.09     54.75 o 
   4 -17   2      166.18      230.97     45.20 o 
   5 -17   2        3.41       22.49     28.12 o 
   6 -17   2      185.99      155.02     62.37 o 
   7 -17   2      463.72      583.39     59.33 o 
   8 -17   2     1884.22     2194.11    116.43 o 
  -3 -16   2      811.04      857.71     96.71 o 
  -2 -16   2      253.75      320.09     70.07 o 
  -1 -16   2      132.56      108.49     50.90 o 
   0 -16   2       13.25       41.66     57.06 o 
   1 -16   2      607.75      704.48     95.10 o 
   2 -16   2     1370.02     1545.87    137.91 o 
   3 -16   2      763.76      851.48     99.72 o 
   4 -16   2      153.36      165.95     35.12 o 
   5 -16   2       68.94       97.16     32.38 o 
   6 -16   2      786.75      595.31     83.43 o 
   7 -16   2     2144.02     2475.42    154.12 o 
   8 -16   2      776.64      748.59     64.58 o 
   9 -16   2      158.55      136.89     50.17 o 
  10 -16   2        5.76       14.15     29.95 o 
  -5 -15   2       36.01       89.94     49.05 o 
  -4 -15   2       11.99       -4.62     46.74 o 
  -3 -15   2       12.68       57.06     46.66 o 
  -2 -15   2       46.98       87.70     43.43 o 
  -1 -15   2     1046.08     1180.81    112.73 o 
   0 -15   2      887.48     1075.78    108.26 o 
   1 -15   2     2056.21     2028.59    151.15 o 
   2 -15   2      551.87      508.82     74.77 o 
   3 -15   2       56.71       31.17     24.56 o 
   4 -15   2       46.58       72.22     28.01 o 
   5 -15   2       89.71      141.70     37.54 o 
   6 -15   2      625.30      603.24     55.80 o 
   7 -15   2     1424.89     1360.13     81.14 o 
   8 -15   2        4.94       -7.27     22.13 o 
   9 -15   2      349.84      420.72    100.02 o 
  10 -15   2     2344.57     2291.40    114.23 o 
  11 -15   2      567.17      614.51     61.37 o 
  12 -15   2      826.15      749.25     63.69 o 
  -6 -14   2       39.41       26.26     45.35 o 
  -5 -14   2      620.93      615.01     79.62 o 
  -4 -14   2     1525.77     1485.89    114.58 o 
  -3 -14   2     1087.39     1079.78     92.86 o 
  -2 -14   2     1601.52     1488.04    118.04 o 
  -1 -14   2     2171.86     2479.50    162.09 o 
   0 -14   2     1560.95     1512.22    119.20 o 
   1 -14   2      464.09      406.10     64.37 o 
   2 -14   2      403.06      412.84     73.84 o 
   3 -14   2      950.58      903.79     62.93 o 
   4 -14   2      594.16      678.97     54.28 o 
   5 -14   2      790.23      760.97     57.37 o 
   6 -14   2        5.37       13.25     22.35 o 
   7 -14   2       79.73      121.90     36.84 o 
   8 -14   2      300.32      285.50     77.15 o 
   9 -14   2     1186.99     1224.39     74.00 o 
  10 -14   2     1145.24     1196.42     86.39 o 
  11 -14   2      722.44      777.03    101.80 o 
  12 -14   2      428.00      415.58     47.35 o 
  13 -14   2       80.34       37.50     42.35 o 
  -8 -13   2       44.21       14.63     42.04 o 
  -7 -13   2       31.60       32.57     41.20 o 
  -6 -13   2      392.82      476.48     70.38 o 
  -5 -13   2      285.74      263.33     36.07 o 
  -4 -13   2      745.87      648.04     70.22 o 
  -3 -13   2      404.13      496.73     63.53 o 
  -2 -13   2     2921.30     2718.75    164.09 o 
  -1 -13   2     1467.39     1558.65    114.81 o 
   0 -13   2     2196.87     2031.98    137.75 o 
   1 -13   2      178.87      249.64     50.67 o 
   2 -13   2     1222.88     1263.08     84.82 o 
   3 -13   2     6188.07     6469.85    336.22 o 
   4 -13   2     3207.12     3235.17    131.58 o 
   5 -13   2     1332.87     1371.40     75.70 o 
   6 -13   2      197.25      196.56     36.42 o 
   7 -13   2      436.07      377.11     51.21 o 
   8 -13   2     1173.16     1187.69     70.62 o 
   9 -13   2      565.84      609.09     50.98 o 
  10 -13   2      215.66      259.34     38.97 o 
  11 -13   2      715.16      722.57     55.86 o 
  12 -13   2      153.05      146.67     35.51 o 
  13 -13   2        3.66      -20.25     36.42 o 
  14 -13   2     1205.19     1176.11    112.58 o 
  -9 -12   2       63.71       61.91     42.12 o 
  -8 -12   2        3.75       37.50     42.43 o 
  -7 -12   2       88.55      108.34     43.12 o 
  -6 -12   2      110.16      111.96     39.73 o 
  -5 -12   2       41.57       88.94     33.73 o 
  -3 -12   2        8.63       14.01     36.27 o 
  -2 -12   2      315.73      453.23     66.14 o 
  -1 -12   2     2898.03     2802.37    162.47 o 
   0 -12   2        3.72      -13.55     26.03 o 
   1 -12   2      115.04      210.14     44.20 o 
   2 -12   2     3750.18     3729.89    139.88 o 
   3 -12   2     5194.40     5715.65    194.96 o 
   4 -12   2     1533.41     1446.12    124.43 o 
   5 -12   2      432.74      378.21     81.93 o 
   6 -12   2        0.26      -11.08     18.04 o 
   7 -12   2      159.70      175.64     29.79 o 
   8 -12   2      169.85      205.48     30.78 o 
   9 -12   2        0.88        2.60     19.41 o 
  10 -12   2      182.89      161.77     51.51 o 
  11 -12   2      336.51      313.36     40.07 o 
  12 -12   2       25.73       33.42     27.54 o 
  13 -12   2      199.51      216.60     48.51 o 
  14 -12   2      654.89      585.51     77.62 o 
 -10 -11   2        8.90      -33.80     33.80 o 
  -9 -11   2       49.84       45.35     35.96 o 
  -8 -11   2       35.63       58.91     40.73 o 
  -7 -11   2      366.90      347.50     55.21 o 
  -6 -11   2        2.36       23.18     28.03 o 
  -5 -11   2      604.21      488.19     54.90 o 
  -3 -11   2        6.14        0.00     30.03 o 
  -2 -11   2      533.07      471.25     54.67 o 
  -1 -11   2     2387.52     2380.33    139.53 o 
   0 -11   2        0.14       -8.62     24.56 o 
   1 -11   2      219.84      240.02     30.00 o 
   2 -11   2     3462.21     3259.77    123.38 o 
   3 -11   2      169.43      202.69     42.93 o 
   4 -11   2      248.22      271.14     31.38 o 
   5 -11   2       38.78       29.83     19.75 o 
   6 -11   2      598.43      725.69    135.33 o 
   7 -11   2      857.15      844.10    127.24 o 
   8 -11   2        5.37      -21.05     27.03 o 
   9 -11   2       74.90       74.43     32.92 o 
  10 -11   2       23.65      -20.80     20.80 o 
  11 -11   2       22.98       31.42     22.76 o 
  12 -11   2      488.28      409.80     59.75 o 
  13 -11   2      184.26      161.32     44.81 o 
  14 -11   2      124.20      169.48     50.82 o 
  15 -11   2      182.72      158.08     52.44 o 
 -11 -10   2      173.02      132.60     48.28 o 
 -10 -10   2       84.33      129.52     48.90 o 
  -9 -10   2      131.72      120.58     43.51 o 
  -8 -10   2      129.13      169.02     45.82 o 
  -7 -10   2        2.81      -22.18     22.18 o 
  -6 -10   2      223.66      231.59     30.58 o 
  -5 -10   2      554.85      556.79     54.36 o 
  -4 -10   2       10.64       34.88     24.26 o 
  -3 -10   2      466.05      573.81     58.67 o 
  -2 -10   2     5706.13     5001.05    234.39 o 
  -1 -10   2      363.86      399.87     47.97 o 
   0 -10   2     1569.30     1284.61     90.32 o 
   1 -10   2      567.66      619.37     92.94 o 
   2 -10   2      885.07     1127.78     73.23 o 
   3 -10   2      213.21      178.39     24.45 o 
   4 -10   2     2760.73     2705.38    122.12 o 
   5 -10   2       37.10       80.98     20.60 o 
   6 -10   2        3.94        7.13     16.52 o 
   7 -10   2      416.91      430.15     60.87 o 
   8 -10   2      239.83      184.94     26.63 o 
   9 -10   2      317.80      279.90     31.98 o 
  10 -10   2      296.56      248.58     31.90 o 
  11 -10   2       62.64       73.80     23.29 o 
  12 -10   2       16.55      -25.56     25.56 o 
  13 -10   2      169.64      176.64     48.28 o 
  14 -10   2        2.63       25.03     37.04 o 
  15 -10   2      177.26      109.03     48.90 o 
 -12  -9   2       37.48       43.51     48.51 o 
 -11  -9   2       68.81       56.13     41.27 o 
 -10  -9   2      157.23      153.62     45.35 o 
  -9  -9   2       17.22       30.18     31.42 o 
  -8  -9   2      168.15      148.38     39.89 o 
  -7  -9   2       59.68       30.95     27.26 o 
  -6  -9   2      962.47     1035.58     69.42 o 
  -5  -9   2      240.96      208.75     25.77 o 
  -4  -9   2     1176.88     1386.17     83.31 o 
  -3  -9   2     2201.80     2341.29    127.51 o 
  -2  -9   2     1674.80     1367.23     87.70 o 
  -1  -9   2      681.19      754.15     63.29 o 
   0  -9   2      366.86      277.74     38.42 o 
   1  -9   2      193.98      250.47     31.34 o 
   2  -9   2      383.54      467.27     33.72 o 
   3  -9   2      248.51      306.35     63.29 o 
   4  -9   2     1512.57     1350.56    186.77 o 
   5  -9   2       46.42       36.75     12.04 o 
   6  -9   2      103.89      102.39     14.34 o 
   7  -9   2      254.33      254.72     28.05 o 
   8  -9   2      257.29      322.06     30.84 o 
   9  -9   2      986.07      816.45     51.63 o 
  10  -9   2        4.65       20.39     17.20 o 
  11  -9   2      429.49      437.83     38.57 o 
  12  -9   2       61.68       71.23     33.50 o 
  13  -9   2     1407.25     1344.67    111.34 o 
  14  -9   2       42.83       44.89     41.58 o 
  15  -9   2      339.90      431.74     73.23 o 
  16  -9   2      963.83      889.74    102.18 o 
 -12  -8   2       23.68       62.52     44.74 o 
 -11  -8   2      315.30      295.30     56.29 o 
 -10  -8   2      191.99      209.67     49.28 o 
  -9  -8   2      860.32      817.36     78.39 o 
  -8  -8   2      628.92      635.87     66.30 o 
  -7  -8   2       66.39       99.18     30.88 o 
  -6  -8   2       64.01       39.62     18.15 o 
  -5  -8   2      498.46      458.91     68.99 o 
  -4  -8   2      259.54      188.96     31.72 o 
  -3  -8   2     1877.84     1987.78    108.26 o 
  -2  -8   2      653.39      704.87     55.59 o 
  -1  -8   2     1235.00     1281.60     81.54 o 
   0  -8   2    12569.97    12602.91    362.26 o 
   1  -8   2     2648.49     2728.27     97.64 o 
   2  -8   2     4780.55     4582.34    148.12 o 
   3  -8   2      149.77       80.17     17.59 o 
   4  -8   2        1.05        3.65      9.32 o 
   5  -8   2     3520.54     3213.79    117.71 o 
   6  -8   2      130.43      147.66     17.36 o 
   7  -8   2     2331.82     2353.81     67.00 o 
   8  -8   2      693.22      628.27     29.05 o 
   9  -8   2      150.94      111.78     27.67 o 
  10  -8   2      142.57      142.42     26.65 o 
  11  -8   2      526.50      392.95     37.00 o 
  12  -8   2     1287.26     1434.76    109.73 o 
  13  -8   2     1273.40     1467.56    116.66 o 
  14  -8   2        4.90       -5.01     35.04 o 
  15  -8   2       15.80       17.63     36.34 o 
  16  -8   2      298.12      146.69     51.44 o 
 -13  -7   2     1154.38     1364.07    121.43 o 
 -12  -7   2     1801.33     1847.79    139.60 o 
 -11  -7   2     2991.33     3022.98    183.26 o 
 -10  -7   2     1229.09     1204.52     99.49 o 
  -9  -7   2     1334.71     1206.91     96.25 o 
  -8  -7   2      256.47      191.04     38.89 o 
  -7  -7   2     2473.34     2435.94     90.48 o 
  -6  -7   2      873.98      807.11     43.51 o 
  -5  -7   2      374.61      377.50     49.63 o 
  -4  -7   2       25.10       41.12     21.33 o 
  -3  -7   2      512.66      551.87     45.35 o 
  -2  -7   2       80.61       48.13     18.71 o 
  -1  -7   2     4974.74     5769.52    248.40 o 
   0  -7   2    18022.29    18462.66    514.38 o 
   1  -7   2     8245.70     8969.34    261.68 o 
   2  -7   2     4536.29     4493.35    142.24 o 
   3  -7   2       23.73       49.46     11.43 o 
   4  -7   2     9150.73    10013.63    228.37 o 
   5  -7   2     1312.43     1232.67     57.72 o 
   6  -7   2     2432.06     2305.13     64.36 o 
   7  -7   2     3575.07     3631.14     94.12 o 
   8  -7   2       14.93       16.76     15.48 o 
   9  -7   2      299.15      302.42     21.46 o 
  10  -7   2        2.45        1.23     12.64 o 
  11  -7   2      219.89      186.55     37.00 o 
  12  -7   2     1543.67     1581.37    114.42 o 
  13  -7   2     1623.02     1663.30    122.59 o 
  14  -7   2       27.85        3.77     28.80 o 
  15  -7   2       39.36       88.70     40.96 o 
  16  -7   2      146.68       75.61     49.43 o 
 -14  -6   2     2373.40     2405.81    171.94 o 
 -13  -6   2     1287.32     1310.79    115.12 o 
 -12  -6   2     3206.90     3449.25    205.59 o 
 -11  -6   2     2260.95     2336.21    153.08 o 
 -10  -6   2     1142.29     1203.52     97.64 o 
  -9  -6   2      604.95      681.92     67.07 o 
  -8  -6   2     2547.56     2456.40    141.45 o 
  -7  -6   2     9473.84     9898.44    288.70 o 
  -6  -6   2     1895.68     1729.73     67.16 o 
  -5  -6   2     6141.85     6111.86    186.77 o 
  -4  -6   2        3.45        1.85     17.71 o 
  -3  -6   2     1119.28     1175.57     65.45 o 
  -2  -6   2    14314.47    15420.57    603.30 o 
  -1  -6   2    12037.15    13684.28    539.93 o 
   0  -6   2     6984.15     6005.30    178.89 o 
   1  -6   2     2724.98     2616.83     88.04 o 
   2  -6   2     1732.38     1559.01     45.40 o 
   3  -6   2     1841.88     1552.80     53.04 o 
   4  -6   2    16344.54    15777.75    348.87 o 
   5  -6   2     5624.13     6062.04    220.57 o 
   6  -6   2     7316.25     6800.85    159.95 o 
   7  -6   2     4885.28     5469.58    161.30 o 
   8  -6   2      458.75      399.99     22.09 o 
   9  -6   2        1.30        4.10     12.03 o 
  10  -6   2     2013.45     1919.55     69.44 o 
  11  -6   2      306.12      343.35     31.72 o 
  12  -6   2     2140.61     2351.44     94.16 o 
  13  -6   2      117.83      131.46     26.98 o 
  14  -6   2        0.71       13.24     32.65 o 
  15  -6   2      623.53      640.57     80.70 o 
  16  -6   2      227.46      296.99     60.14 o 
 -14  -5   2      164.75      135.21     53.52 o 
 -13  -5   2       49.98       74.61     41.89 o 
 -12  -5   2      207.08      209.52     51.28 o 
 -11  -5   2      329.16      304.38     52.21 o 
 -10  -5   2      884.28      835.38     77.85 o 
  -9  -5   2     1398.37     1432.14    101.41 o 
  -8  -5   2     6981.56     7178.94    323.02 o 
  -7  -5   2    17313.39    18464.34    514.34 o 
  -6  -5   2     5545.53     5901.70    178.22 o 
  -5  -5   2      230.34      243.18     29.14 o 
  -4  -5   2       34.85       14.47     15.28 o 
  -3  -5   2     1156.36     1351.75     70.84 o 
  -2  -5   2     2033.12     1585.91     78.08 o 
  -1  -5   2      732.14      765.16     49.43 o 
   0  -5   2       39.45       48.56     11.81 o 
   1  -5   2      401.27      249.62     28.15 o 
   2  -5   2     4840.27     4645.46    109.56 o 
   3  -5   2     5449.46     6098.74    140.99 o 
   4  -5   2    18890.53    20603.30    450.32 o 
   5  -5   2    20933.91    21097.40    461.81 o 
   6  -5   2     2229.77     2282.85     61.66 o 
   7  -5   2     4200.67     3952.54    159.54 o 
   8  -5   2        6.98        1.38     10.42 o 
   9  -5   2       64.44       65.31     13.61 o 
  10  -5   2      727.59      574.16     82.81 o 
  11  -5   2       30.91       -6.20     12.67 o 
  12  -5   2      174.20       85.34     91.32 o 
  13  -5   2      496.14      490.21     42.35 o 
  14  -5   2     1766.31     1631.09     80.20 o 
  15  -5   2      651.19      838.77     89.47 o 
  16  -5   2      344.59      364.14     65.99 o 
 -15  -4   2       33.30       93.40     45.58 o 
 -14  -4   2      356.25      338.96     61.91 o 
 -13  -4   2        0.04       36.65     39.12 o 
 -12  -4   2      268.03      310.08     53.90 o 
 -11  -4   2        2.70       -4.08     27.49 o 
 -10  -4   2      414.50      359.59     51.21 o 
  -9  -4   2      754.64      733.97     68.92 o 
  -8  -4   2    13793.30    15957.19    654.58 o 
  -7  -4   2     1650.04     1513.73     57.35 o 
  -6  -4   2     2324.50     2445.14     82.36 o 
  -5  -4   2     6062.29     6352.83    186.35 o 
  -4  -4   2      763.08      558.50     28.25 o 
  -3  -4   2     3198.46     3062.55    131.83 o 
  -2  -4   2      754.62      688.70     41.43 o 
   0  -4   2     6368.01     7943.01    178.54 o 
   1  -4   2      340.82      343.10     19.68 o 
   2  -4   2     5614.93     5912.05    134.79 o 
   3  -4   2     5975.65     6166.78    140.87 o 
   4  -4   2    13271.15    15436.67    411.43 o 
   5  -4   2     3605.71     2619.77     67.26 o 
   6  -4   2     3657.40     3439.90    108.43 o 
   7  -4   2     3835.09     4030.31    125.30 o 
   8  -4   2      527.96      497.01     50.70 o 
   9  -4   2      134.36      123.98     15.06 o 
  10  -4   2       12.26       50.41     17.96 o 
  11  -4   2       31.52       54.83     20.94 o 
  12  -4   2      496.49      542.83     46.35 o 
  13  -4   2      834.89      933.97     57.90 o 
  14  -4   2     2469.37     2332.99    120.47 o 
  15  -4   2      493.30      629.85     51.09 o 
  16  -4   2      467.56      566.27     53.20 o 
 -15  -3   2      374.79      336.49     66.45 o 
 -14  -3   2      520.87      461.16     68.45 o 
 -13  -3   2      499.93      539.24     71.69 o 
 -12  -3   2       18.93       19.94     27.95 o 
 -11  -3   2       67.99       86.32     35.65 o 
 -10  -3   2       95.51      135.14     36.65 o 
  -9  -3   2     5257.20     4790.61    233.85 o 
  -8  -3   2      350.82      364.21     44.66 o 
  -7  -3   2     1621.94     1890.08     65.81 o 
  -6  -3   2    11407.82    11738.02    362.33 o 
  -5  -3   2     1841.60     1892.12     64.19 o 
  -4  -3   2     3296.28     2752.78    118.43 o 
  -3  -3   2      527.22      445.10     34.65 o 
  -2  -3   2       50.16       10.09     12.32 o 
  -1  -3   2      689.94      681.61     39.12 o 
   0  -3   2    15169.21    15989.94   1105.01 o 
   1  -3   2     1522.62     2111.65     51.93 o 
   2  -3   2     3381.04     3140.22     93.27 o 
   3  -3   2     3772.76     3296.79    184.26 o 
   4  -3   2     1629.94     1402.07     70.53 o 
   5  -3   2     1867.29     2048.06     54.08 o 
   6  -3   2    10587.46    10696.57    240.08 o 
   7  -3   2     7614.87     7417.28    172.48 o 
   8  -3   2     1764.25     1585.38     47.90 o 
   9  -3   2     2603.04     2631.12    142.93 o 
  10  -3   2       18.56       -4.05     17.17 o 
  11  -3   2        1.99      -18.40     18.40 o 
  12  -3   2       19.81       31.93     41.31 o 
  13  -3   2      270.00      334.17     75.81 o 
  14  -3   2      175.62      242.10     36.72 o 
  15  -3   2      139.44      160.76     35.11 o 
  16  -3   2       83.78       95.15     34.34 o 
 -16  -2   2       42.25      -42.04     42.04 o 
 -15  -2   2      324.26      467.09     73.15 o 
 -14  -2   2      203.52      203.51     48.43 o 
 -13  -2   2       56.74       25.26     34.34 o 
 -12  -2   2       91.55       68.76     36.04 o 
 -11  -2   2       43.73       94.48     32.11 o 
 -10  -2   2      818.16      928.09     79.39 o 
  -9  -2   2        2.32       18.48     25.56 o 
  -8  -2   2     5641.29     5192.89    402.83 o 
  -7  -2   2     1812.31     1748.46     69.80 o 
  -6  -2   2    20834.45    21785.46    595.21 o 
  -5  -2   2     4618.35     5143.10    149.82 o 
  -4  -2   2    17592.73    17878.73    487.54 o 
  -3  -2   2       81.75       70.71      9.32 o 
  -2  -2   2    18668.34    23637.03    638.10 o 
  -1  -2   2       76.10       53.36      8.61 o 
   0  -2   2     2108.83     2249.34     53.59 o 
   1  -2   2     9037.92     9655.92    211.15 o 
   2  -2   2     6592.63     7580.81    167.70 o 
   3  -2   2     2166.53     1975.71     49.40 o 
   4  -2   2     8827.84     9474.67    210.62 o 
   5  -2   2     7145.71     7875.96    178.19 o 
   6  -2   2    35212.32    35888.89    776.23 o 
   7  -2   2    18278.41    18171.87    400.82 o 
   8  -2   2     4491.01     3989.36     99.10 o 
   9  -2   2      785.07      801.89     44.53 o 
  10  -2   2        1.48       -4.00     23.52 o 
  11  -2   2       66.70       76.98     29.65 o 
  12  -2   2      462.77      328.45     34.35 o 
  13  -2   2      163.38      226.67     34.46 o 
  14  -2   2      138.88      128.90     49.74 o 
  15  -2   2       74.48       48.44     30.88 o 
  16  -2   2      417.09      378.62     81.31 o 
 -16  -1   2      140.67      136.52     54.59 o 
 -15  -1   2       68.60       42.74     39.81 o 
 -14  -1   2      322.04      308.47     59.37 o 
 -13  -1   2      721.53      779.56     81.54 o 
 -12  -1   2       59.23       52.28     30.65 o 
 -11  -1   2     1264.86     1260.58     95.71 o 
 -10  -1   2     2302.54     2390.34    140.45 o 
  -9  -1   2       52.15       79.23     28.95 o 
  -8  -1   2       19.10       19.20     20.79 o 
  -7  -1   2     5817.75     5140.90    152.17 o 
  -6  -1   2     9679.14    10543.01    295.81 o 
  -5  -1   2    12933.23    15266.05    419.95 o 
  -4  -1   2      341.35      536.94     30.03 o 
  -3  -1   2     3010.40     2897.30     86.20 o 
  -2  -1   2    29222.31    31032.68    834.21 o 
  -1  -1   2    10162.66    10038.36    652.50 o 
   0  -1   2     6482.95     6085.42    162.62 o 
   1  -1   2     1358.45     1377.49     33.92 o 
   2  -1   2     1283.27     1202.99     38.76 o 
   3  -1   2      767.23      703.25     21.82 o 
   4  -1   2     2784.25     3035.76     73.45 o 
   5  -1   2    15471.42    16214.08    355.61 o 
   6  -1   2     9419.65     9214.88    258.03 o 
   7  -1   2     5441.25     5672.42    249.48 o 
   8  -1   2        6.03       62.83     28.57 o 
   9  -1   2      547.64      632.41     59.68 o 
  10  -1   2      452.93      294.14     43.89 o 
  11  -1   2     3198.22     3746.78    195.66 o 
  12  -1   2     1175.63     1150.99     76.85 o 
  13  -1   2      728.99      703.39     72.65 o 
  14  -1   2      258.42      304.10     39.09 o 
  15  -1   2      451.14      461.89     47.21 o 
  16  -1   2      137.80      194.33     53.48 o 
 -16   0   2      214.12       87.70     56.13 o 
 -15   0   2       46.33       22.02     43.51 o 
 -14   0   2      180.92      216.83     56.13 o 
 -13   0   2      509.35      556.10     71.23 o 
 -12   0   2       55.48       33.80     30.11 o 
 -11   0   2      679.04      611.23     63.53 o 
 -10   0   2     5151.07     5368.42    255.64 o 
  -9   0   2       94.68      115.12     30.34 o 
  -8   0   2       95.39       65.46     10.96 o 
  -7   0   2     2347.93     2298.48     75.46 o 
  -6   0   2     7916.01     9056.32    256.27 o 
  -5   0   2     1327.03     1353.30     48.09 o 
  -4   0   2     2510.40     2726.31    122.85 o 
  -3   0   2     4385.50     4781.74    137.58 o 
  -2   0   2    15104.53    16310.12    353.49 o 
  -1   0   2     2516.53     2657.14     74.41 o 
   0   0   2        9.18       -6.75      6.75 o 
   1   0   2      181.07       77.30      7.09 o 
   2   0   2      552.70      863.54     34.92 o 
   3   0   2     2317.64     2908.12     69.72 o 
   4   0   2      810.38      873.65     32.13 o 
   5   0   2      233.42      226.35     14.66 o 
   6   0   2     1942.65     1756.93     74.61 o 
   7   0   2     2873.98     3193.69    154.39 o 
   8   0   2      116.55      131.59     27.87 o 
   9   0   2      849.61      984.38     73.46 o 
  10   0   2      384.66      282.82     44.20 o 
  11   0   2        9.84       25.03     30.03 o 
  12   0   2      592.97      679.15     72.92 o 
  13   0   2      547.24      495.39     45.95 o 
  14   0   2        2.98      -14.08     23.70 o 
  15   0   2        2.39      -34.96     34.96 o 
  16   0   2       68.07       60.67     48.59 o 
 -16   1   2      208.45      322.94     71.46 o 
 -15   1   2        5.27       40.73     39.81 o 
 -14   1   2      354.53      348.81     61.52 o 
 -13   1   2      181.11      145.38     44.66 o 
 -12   1   2      652.96      551.56     65.53 o 
 -11   1   2     1265.89     1226.47     94.02 o 
 -10   1   2        8.54       63.60     31.11 o 
  -9   1   2     2071.68     2062.37     72.04 o 
  -8   1   2      753.73      726.29     33.19 o 
  -7   1   2      242.59      261.65     19.50 o 
  -6   1   2     3053.36     3288.98    102.76 o 
  -5   1   2     3922.41     3992.11    120.17 o 
  -4   1   2      794.14      785.16     32.23 o 
  -3   1   2      231.93      191.18     14.27 o 
  -2   1   2     2278.77     2132.66     52.02 o 
  -1   1   2    15850.43    18811.21    405.97 o 
   0   1   2       34.07        9.12      4.44 o 
   1   1   2    26557.88    26876.70    698.05 o 
   2   1   2    25938.45    28571.77    770.32 o 
   3   1   2     1546.10     1516.46     49.17 o 
   4   1   2     1303.55     1249.27     63.72 o 
   5   1   2      148.07      232.62     16.55 o 
   6   1   2        9.91       -2.01     11.17 o 
   7   1   2       44.51       42.12     22.02 o 
   8   1   2     4768.55     4499.16    211.21 o 
   9   1   2        8.24       78.85     28.34 o 
  10   1   2      456.93      477.79     52.98 o 
  11   1   2      196.15      243.09     44.28 o 
  12   1   2      279.80      296.15     48.43 o 
  13   1   2      202.69      193.58     45.12 o 
  14   1   2      168.46      112.61     30.88 o 
  15   1   2       21.11       11.85     27.55 o 
 -17   2   2     1520.42     1459.40    139.14 o 
 -16   2   2      419.81      421.50     75.77 o 
 -15   2   2      186.17      256.10     60.52 o 
 -14   2   2       41.79       51.28     41.43 o 
 -13   2   2      225.33      233.93     54.44 o 
 -12   2   2      972.54      871.57     82.47 o 
 -11   2   2      632.33      599.30     66.61 o 
 -10   2   2        5.72        4.93     29.41 o 
  -9   2   2      248.11      255.65     21.35 o 
  -8   2   2      483.27      493.49     28.80 o 
  -7   2   2       89.77      160.86     57.64 o 
  -6   2   2     3593.70     3840.77    119.26 o 
  -5   2   2     8441.15     9262.73    262.71 o 
  -4   2   2       70.12       86.09     16.02 o 
  -3   2   2     8466.01     8238.97    231.15 o 
  -2   2   2       13.88       -0.13      5.14 o 
  -1   2   2     1172.10     1664.77     95.17 o 
   0   2   2    18366.71    19133.25    413.22 o 
   1   2   2    13861.98    16268.35    627.17 o 
   3   2   2     1024.25     1265.97     44.69 o 
   4   2   2     3208.07     3271.93     99.78 o 
   5   2   2      498.09      602.09     27.92 o 
   6   2   2       16.96        5.30     12.55 o 
   7   2   2      878.91     1326.37    173.33 o 
   8   2   2      463.78      383.46     44.43 o 
   9   2   2      534.14      461.47     52.13 o 
  10   2   2      187.24      191.27     37.04 o 
  11   2   2       45.25       85.32     31.03 o 
  12   2   2      517.40      461.24     60.52 o 
  13   2   2      707.38      753.84     79.16 o 
  14   2   2      732.62      811.13     86.16 o 
  15   2   2        8.99      -15.90     28.07 o 
 -17   3   2      178.14       41.27     55.83 o 
 -16   3   2       10.94       34.27     44.66 o 
 -15   3   2      128.81       65.76     49.74 o 
 -14   3   2        2.13       29.41     44.04 o 
 -13   3   2       15.36       10.32     41.50 o 
 -12   3   2      943.60      985.46     89.94 o 
 -11   3   2        1.58       -0.92     33.80 o 
 -10   3   2      431.47      553.79     62.91 o 
  -9   3   2     2271.39     2191.61     80.41 o 
  -8   3   2      409.98      446.31     30.01 o 
  -7   3   2     1655.84     1800.82     68.44 o 
  -6   3   2      819.05      769.16     38.31 o 
  -5   3   2       14.33        5.19     11.07 o 
  -4   3   2     3038.99     3559.71    110.20 o 
  -3   3   2      849.93      761.03     32.85 o 
  -2   3   2     1575.71     1956.24     49.00 o 
  -1   3   2     8085.11     9163.15    245.33 o 
   0   3   2    12489.91    13435.16    356.52 o 
   1   3   2      139.32       85.93     18.71 o 
   2   3   2      678.88      460.16     34.19 o 
   3   3   2     3481.29     3980.10    119.81 o 
   4   3   2    13021.35    13678.70    379.16 o 
   5   3   2      243.40      232.24     18.37 o 
   6   3   2      503.53      537.59     27.85 o 
   7   3   2     1806.69     1852.09    124.63 o 
   8   3   2      303.48      298.69     40.19 o 
   9   3   2     1504.44     1415.89     95.87 o 
  10   3   2      167.96       91.40     32.03 o 
  11   3   2     1401.97     1587.68    112.11 o 
  12   3   2      697.02      603.84     67.84 o 
  13   3   2      472.71      414.11     62.60 o 
  14   3   2      375.10      393.17     65.14 o 
 -17   4   2      317.35      387.78     71.69 o 
 -16   4   2     1252.90     1305.70    119.20 o 
 -15   4   2      831.43      797.19     92.25 o 
 -14   4   2      704.51      829.84     91.86 o 
 -13   4   2        4.37      -34.73     34.73 o 
 -12   4   2       96.33       73.30     39.73 o 
 -11   4   2      681.06      658.67     70.92 o 
 -10   4   2     2978.39     3416.37    117.93 o 
  -9   4   2     5008.86     4578.39    147.78 o 
  -8   4   2     1014.16     1059.97     49.45 o 
  -7   4   2        6.69       19.18     13.87 o 
  -6   4   2     1319.49     1629.12     63.37 o 
  -5   4   2    12928.81    13723.43    384.95 o 
  -4   4   2    12889.81    14543.02    405.46 o 
  -3   4   2    13653.35    15137.42    419.92 o 
  -2   4   2     6511.59     6951.06    157.38 o 
  -1   4   2        3.24       26.18      7.33 o 
   0   4   2     1649.30     1776.60    143.30 o 
   1   4   2      171.18      110.11     22.02 o 
   2   4   2     1886.84     1637.50     84.47 o 
   3   4   2     3572.54     1802.20     89.24 o 
   4   4   2      717.14      754.80     42.12 o 
   5   4   2       25.27       59.35     13.11 o 
   6   4   2     1961.30     1837.44     66.47 o 
   7   4   2     2223.74     2085.08    145.57 o 
   8   4   2     3119.23     3481.21    176.25 o 
   9   4   2     1440.75     1340.35     94.79 o 
  10   4   2       88.55      245.79     44.20 o 
  11   4   2        0.06      -14.55     27.87 o 
  12   4   2      253.55      232.16     47.05 o 
  13   4   2      599.33      559.49     70.53 o 
  14   4   2      111.58      139.83     48.82 o 
 -17   5   2     1025.83     1117.51    113.50 o 
 -16   5   2     3003.81     3331.60    210.06 o 
 -15   5   2     1043.04     1284.37    113.42 o 
 -14   5   2     1540.25     1439.92    117.35 o 
 -13   5   2       21.37        2.85     33.88 o 
 -12   5   2      389.55      428.82     57.52 o 
 -11   5   2      394.67      298.92     47.82 o 
 -10   5   2     2540.71     2748.01    100.92 o 
  -9   5   2       34.37       36.42     15.86 o 
  -8   5   2      534.83      496.43     32.84 o 
  -7   5   2      432.18      336.39     28.99 o 
  -6   5   2       78.28       52.12     10.02 o 
  -5   5   2    20384.94    21736.42    601.34 o 
  -4   5   2    29901.85    34287.44    933.85 o 
  -3   5   2    25514.08    26810.52    733.35 o 
  -2   5   2      971.83     1259.48     36.57 o 
  -1   5   2      337.80      463.11     27.08 o 
   0   5   2     1251.42     1289.76     51.19 o 
   1   5   2       38.06       -5.54     17.33 o 
   2   5   2      267.39      305.31     33.96 o 
   4   5   2        6.01        3.58     12.11 o 
   5   5   2       34.88       27.94     13.94 o 
   6   5   2     1981.48     1880.75    106.26 o 
   7   5   2     1668.29     1628.64     99.79 o 
   8   5   2     4134.80     4424.62    214.68 o 
   9   5   2     2731.36     2632.04    150.31 o 
  10   5   2     2981.28     3203.85    179.26 o 
  11   5   2      128.89      124.13     36.27 o 
  12   5   2       87.81      112.34     42.04 o 
  13   5   2     1197.81     1240.71    108.96 o 
 -16   6   2     3032.48     3248.82    208.75 o 
 -15   6   2      834.59      976.14     99.64 o 
 -14   6   2      141.30       73.30     36.65 o 
 -13   6   2      158.43      125.74     39.73 o 
 -12   6   2      674.84      731.35     75.61 o 
 -11   6   2      545.19      531.94     39.45 o 
 -10   6   2       14.86      -11.56     17.67 o 
  -9   6   2       58.22       54.51     18.57 o 
  -8   6   2       66.38       77.30     17.73 o 
  -7   6   2     1944.93     1735.79     70.68 o 
  -6   6   2     5261.83     5055.00    160.20 o 
  -5   6   2    14523.36    15214.28    430.02 o 
  -4   6   2    14823.81    14750.89    416.55 o 
  -3   6   2     2301.11     1791.56     48.45 o 
  -2   6   2     1431.43     1613.32     45.99 o 
  -1   6   2     1393.40     1218.22     51.42 o 
   0   6   2     3092.86     3265.42    107.64 o 
   1   6   2     1328.91     1221.16     75.08 o 
   2   6   2     3246.12     3598.71    166.32 o 
   3   6   2     1643.19     1599.38     89.24 o 
   4   6   2      515.87      626.41    100.06 o 
   5   6   2     1114.34     1029.47     81.12 o 
   6   6   2     1453.60     1042.21     73.61 o 
   7   6   2     4336.47     3994.19    195.89 o 
   8   6   2     4496.20     4501.39    220.38 o 
   9   6   2     1732.42     1630.57    110.96 o 
  10   6   2      100.01      141.84     40.12 o 
  11   6   2       12.67       52.75     32.34 o 
  12   6   2      347.44      411.49     64.60 o 
  13   6   2       65.12        4.85     39.89 o 
 -16   7   2      487.35      378.77     70.38 o 
 -15   7   2       99.18       74.69     39.58 o 
 -14   7   2      172.07      238.39     51.59 o 
 -13   7   2      138.18      142.61     38.50 o 
 -12   7   2     1715.54     1735.60    123.36 o 
 -11   7   2      531.20      569.85     40.84 o 
 -10   7   2     2039.13     1995.70     83.76 o 
  -9   7   2      647.25      657.93     42.80 o 
  -8   7   2      591.64      616.38     40.09 o 
  -7   7   2       37.12       52.51     18.37 o 
  -6   7   2     4479.23     4418.83    145.42 o 
  -5   7   2       91.61       33.32     16.31 o 
  -4   7   2     7050.26     7042.58    269.89 o 
  -3   7   2       87.57      111.10     10.36 o 
  -2   7   2      238.98      292.80     23.06 o 
  -1   7   2     4336.99     4076.91    132.67 o 
   0   7   2     6290.01     7004.41    210.96 o 
   1   7   2      994.63     1007.02     69.45 o 
   2   7   2     2349.86     2306.48    120.66 o 
   3   7   2     1321.12     1391.48     84.85 o 
   5   7   2      959.44     1102.34     76.54 o 
   6   7   2      674.61      551.97     96.98 o 
   7   7   2     1474.00     1529.39    101.03 o 
   8   7   2      110.58      132.75     38.19 o 
   9   7   2        2.97      -25.64     28.11 o 
  10   7   2      499.37      534.54     66.99 o 
  11   7   2      954.54     1039.51     95.02 o 
  12   7   2      659.24      639.34     79.39 o 
 -16   8   2        2.67       70.99     47.28 o 
 -15   8   2       70.37       55.36     37.50 o 
 -14   8   2      358.84      417.19     64.30 o 
 -13   8   2      454.12      390.09     60.29 o 
 -12   8   2     2976.62     2953.29    177.64 o 
 -11   8   2     3627.59     3263.04    123.08 o 
 -10   8   2       28.64       39.21     19.51 o 
  -9   8   2       59.43       72.36     21.10 o 
  -8   8   2     1464.05     1576.79     71.55 o 
  -7   8   2        0.19        3.81     14.82 o 
  -6   8   2       12.51       14.71     15.99 o 
  -5   8   2      197.57      169.30     22.45 o 
  -4   8   2      543.96      404.95     31.29 o 
  -3   8   2     2634.06     2963.22     77.63 o 
  -2   8   2    14014.00    14103.02    324.94 o 
  -1   8   2     6233.58     6047.00    584.24 o 
   0   8   2      637.49      541.16     51.90 o 
   1   8   2       61.50       42.35     23.79 o 
   2   8   2       14.34       10.40     26.10 o 
   3   8   2      245.49      262.88     37.65 o 
   4   8   2        8.59      -11.63     22.79 o 
   5   8   2        6.18      124.05     41.50 o 
   6   8   2       39.39       45.03     20.51 o 
   7   8   2      450.25      475.79     58.14 o 
   8   8   2      368.18      437.06     54.21 o 
   9   8   2     1941.05     1888.68    125.74 o 
  10   8   2     2650.51     2384.72    152.31 o 
  11   8   2     1792.29     1914.70    137.91 o 
 -16   9   2       60.40       32.65     42.50 o 
 -15   9   2      204.53      100.26     43.12 o 
 -14   9   2      170.78      150.54     44.74 o 
 -13   9   2       54.74       26.64     33.96 o 
 -12   9   2       24.02       69.88     27.84 o 
 -11   9   2      123.22      118.66     39.04 o 
 -10   9   2     1478.19     1299.27     67.16 o 
  -9   9   2        6.56       33.69     19.71 o 
  -8   9   2       38.88       61.33     22.64 o 
  -7   9   2       66.10       54.49     27.49 o 
  -6   9   2      491.12      553.44     44.54 o 
  -5   9   2     1089.97      915.00     50.96 o 
  -4   9   2     4096.53     3940.48    136.79 o 
  -3   9   2     4013.87     3649.81    208.13 o 
  -2   9   2     4305.21     4349.13    127.71 o 
  -1   9   2      149.46      162.73     24.02 o 
   0   9   2       26.15       28.80     24.87 o 
   1   9   2     1139.87     1153.93     82.78 o 
   2   9   2     1532.66     1448.93     95.56 o 
   3   9   2     1732.06     1755.23    106.72 o 
   4   9   2     1332.11     1612.09    118.66 o 
   5   9   2     1382.27     1468.44     73.46 o 
   6   9   2      737.36      660.21     65.68 o 
   7   9   2      235.64      226.31     46.05 o 
   8   9   2      803.59      790.26     75.23 o 
   9   9   2     3166.15     2989.40    176.79 o 
  10   9   2     1410.55     1436.99    115.12 o 
 -15  10   2      197.32      138.76     46.97 o 
 -14  10   2      183.72      185.03     50.82 o 
 -13  10   2       30.02       28.41     31.57 o 
 -12  10   2        2.42       -3.66     29.99 o 
 -11  10   2      669.57      534.56     47.51 o 
 -10  10   2      956.45      880.56     68.45 o 
  -9  10   2      682.23      687.18     55.36 o 
  -8  10   2      909.78      975.41     57.24 o 
  -7  10   2     1199.86     1152.42     61.73 o 
  -6  10   2        0.08        7.73     17.60 o 
  -5  10   2     1245.36     1174.68     61.68 o 
  -4  10   2     1020.42     1001.53     74.77 o 
  -3  10   2     2477.87     2544.41    101.06 o 
  -2  10   2      576.85      573.45     41.54 o 
  -1  10   2      473.99      492.95     37.98 o 
   0  10   2      845.63      895.29     74.92 o 
   1  10   2     2220.04     2150.86    127.67 o 
   2  10   2     3428.25     3607.49    184.88 o 
   3  10   2     2115.41     2367.01    160.62 o 
   4  10   2     3771.08     4651.77    247.87 o 
   5  10   2      691.41      684.10     93.25 o 
   6  10   2      201.00      187.65     41.81 o 
   7  10   2        7.91       27.57     36.11 o 
   8  10   2      323.17      253.10     52.67 o 
   9  10   2      707.78      592.60     75.61 o 
 -15  11   2      218.01      280.13     61.37 o 
 -14  11   2      407.78      321.02     60.14 o 
 -13  11   2      233.11      260.80     54.82 o 
 -12  11   2       26.31       11.39     36.81 o 
 -11  11   2     1056.40      990.18    121.51 o 
 -10  11   2     1888.95     1783.49     92.50 o 
  -9  11   2     1313.97     1167.77     84.16 o 
  -8  11   2        2.26       -9.16     18.07 o 
  -7  11   2      775.40      900.59     56.41 o 
  -6  11   2      373.40      366.39     45.89 o 
  -5  11   2        0.46        2.10     18.27 o 
  -4  11   2      359.89      260.66     30.65 o 
  -3  11   2      856.49      996.28     57.98 o 
  -2  11   2      902.14      810.65     51.78 o 
  -1  11   2       38.13       22.33     26.72 o 
   0  11   2     2512.08     2399.65    142.53 o 
   2  11   2     3278.92     3568.76    219.61 o 
   3  11   2     1906.55     2515.69    171.25 o 
   4  11   2      677.00      928.78     97.33 o 
   5  11   2      213.82      203.74     34.72 o 
   6  11   2      319.71      330.56     54.21 o 
   7  11   2      144.19      158.78     44.58 o 
   8  11   2       40.98      112.58     42.81 o 
 -14  12   2     1121.70     1045.21    104.88 o 
 -13  12   2      559.67      502.97     70.92 o 
 -12  12   2       10.66       20.90     45.93 o 
 -11  12   2       82.39      144.92     34.60 o 
 -10  12   2      731.28      633.75     54.76 o 
  -9  12   2       47.13       73.40     30.28 o 
  -8  12   2      299.17      154.31     39.73 o 
  -7  12   2      713.71     1039.80     63.34 o 
  -6  12   2      117.22      124.46     26.02 o 
  -5  12   2      128.38      223.68     31.08 o 
  -4  12   2       89.46       45.48     21.66 o 
  -3  12   2      186.36      187.73     30.16 o 
  -2  12   2      119.94      111.12     26.88 o 
   0  12   2      434.90      460.70     88.24 o 
   1  12   2      221.53      268.19     68.38 o 
   2  12   2       87.06       82.54     51.28 o 
   3  12   2      534.42      695.70     91.79 o 
   4  12   2      198.68      155.31     57.67 o 
   5  12   2      442.56      526.76     68.07 o 
   6  12   2      510.35      578.05     72.15 o 
   7  12   2        5.28        2.39     38.81 o 
 -13  13   2      177.20      168.94     49.82 o 
 -12  13   2       35.20       92.30     57.13 o 
 -11  13   2      263.97      295.67     43.31 o 
 -10  13   2      141.18      159.01     58.29 o 
  -9  13   2        0.12      -13.97     23.73 o 
  -8  13   2      146.76      131.49     43.27 o 
  -7  13   2        0.66      -22.80     22.80 o 
  -6  13   2        0.69      -17.09     26.03 o 
  -5  13   2      128.20      173.48     42.35 o 
  -4  13   2       94.95       59.44     31.80 o 
  -3  13   2      195.54      254.85     39.29 o 
  -2  13   2      425.27      379.81     46.07 o 
  -1  13   2      728.01      723.11    104.41 o 
   0  13   2      550.71      561.18     98.48 o 
   1  13   2      195.50      254.95     78.00 o 
   2  13   2        3.45       -2.46     56.52 o 
   3  13   2        0.50       38.96     51.44 o 
   4  13   2       65.69      141.14     63.37 o 
   5  13   2      117.84      199.51     52.44 o 
   6  13   2       25.13       53.98     42.04 o 
 -12  14   2        9.30       83.58     81.77 o 
 -11  14   2      501.18      501.06     67.03 o 
 -10  14   2        6.82       66.70     29.84 o 
  -9  14   2       22.09      -27.80     27.80 o 
  -8  14   2       14.63       -3.07     25.60 o 
  -7  14   2      148.12      146.23     36.33 o 
  -6  14   2      168.45      146.17     36.52 o 
  -5  14   2      131.24      171.54     58.44 o 
  -4  14   2       36.11       59.87     33.73 o 
  -3  14   2      138.73       92.76     34.05 o 
  -2  14   2      179.18      129.13     68.45 o 
  -1  14   2       63.55      166.71     70.76 o 
   0  14   2       71.98       72.38     66.45 o 
   1  14   2       51.15       70.92     70.46 o 
   2  14   2        9.32       62.29     61.60 o 
   3  14   2      390.34      374.53     80.47 o 
   4  14   2      377.97      427.59     70.15 o 
 -10  15   2       15.10       -0.57     32.91 o 
  -9  15   2      130.23       72.80     33.38 o 
  -8  15   2       13.14       24.25     31.78 o 
  -7  15   2       56.89       43.80     34.94 o 
  -6  15   2      188.91      167.86     43.33 o 
  -5  15   2      210.87      226.64     46.10 o 
  -4  15   2      109.49       87.75     35.08 o 
  -3  15   2       57.76       17.56     70.46 o 
  -2  15   2      162.93      177.56     88.17 o 
  -1  15   2      732.46      726.81    122.51 o 
   0  15   2     1282.48     1364.76    158.78 o 
   1  15   2      515.71      527.38    108.34 o 
   2  15   2       18.80      -31.96     58.44 o 
  -7  16   2     1136.24     1121.04    170.21 o 
  -6  16   2      463.86      534.89     79.58 o 
  -5  16   2      155.64       88.44     36.91 o 
  -4  16   2      133.96      142.74     46.92 o 
  -2  16   2      855.44      612.31    119.66 o 
   0 -17   3      831.96      781.10     96.17 o 
   1 -17   3        6.63        9.32     51.98 o 
   2 -17   3        5.86       -8.16     46.43 o 
   3 -17   3       26.01       34.73     48.20 o 
   4 -17   3       37.50       68.12     30.72 o 
   5 -17   3       42.99      114.88     32.51 o 
   6 -17   3       71.10       47.57     27.99 o 
   7 -17   3     1557.34     1720.41     96.83 o 
   8 -17   3     1003.08      864.44     68.80 o 
  -3 -16   3        1.51      -13.78     44.35 o 
  -2 -16   3       81.77      144.45     50.44 o 
  -1 -16   3       72.04       91.86     51.98 o 
   0 -16   3       59.13       78.46     44.74 o 
   1 -16   3      609.32      495.89     76.23 o 
   2 -16   3      424.03      425.04     68.92 o 
   3 -16   3        1.26       34.80     43.27 o 
   4 -16   3        2.98       37.89     27.51 o 
   5 -16   3      605.53      591.41     53.84 o 
   6 -16   3     2109.86     1992.79    139.72 o 
   7 -16   3     1052.47     1045.80    104.45 o 
   8 -16   3      466.19      499.77    128.32 o 
   9 -16   3       82.15       77.64     31.30 o 
  10 -16   3      184.84      181.69     51.86 o 
  -5 -15   3       30.17        4.31     45.05 o 
  -4 -15   3      108.47      141.68     45.74 o 
  -3 -15   3      396.09      467.16     68.22 o 
  -2 -15   3      643.35      508.82     68.68 o 
  -1 -15   3       70.85       88.78     42.12 o 
   0 -15   3      571.46      551.63     71.07 o 
   1 -15   3      326.52      231.00     53.21 o 
   2 -15   3       57.24      113.73     45.82 o 
   3 -15   3       32.59       48.75     27.28 o 
   4 -15   3      417.75      350.09     42.21 o 
   5 -15   3      465.80      541.59     49.58 o 
   6 -15   3     1660.69     1799.14     94.43 o 
   7 -15   3      116.19       77.82     26.57 o 
   8 -15   3       28.83        5.33     25.23 o 
   9 -15   3     2058.31     1963.98     98.81 o 
  10 -15   3     1515.61     1585.55    144.49 o 
  11 -15   3      597.34      717.53     61.39 o 
  12 -15   3      268.13      268.42     43.47 o 
  -7 -14   3      108.15      130.13     55.52 o 
  -6 -14   3      114.24       58.98     42.66 o 
  -5 -14   3      463.09      375.84     63.99 o 
  -4 -14   3      970.40      808.82     79.39 o 
  -3 -14   3      790.02      895.52     86.70 o 
  -2 -14   3      505.86      507.74     65.14 o 
  -1 -14   3     1175.59     1034.51     92.63 o 
   0 -14   3      355.45      352.12     56.06 o 
   1 -14   3       15.99        2.00     33.80 o 
   2 -14   3     1295.72     1544.74     82.45 o 
   3 -14   3      457.44      451.56     45.46 o 
   4 -14   3     1154.15     1163.92     70.40 o 
   5 -14   3       15.02       29.67     26.60 o 
   6 -14   3      724.39      742.29     55.50 o 
   7 -14   3        3.74       -7.57     24.00 o 
   8 -14   3     1558.73     1497.66     81.66 o 
   9 -14   3     3076.88     2858.10    231.81 o 
  10 -14   3     3385.66     3315.01    179.03 o 
  11 -14   3      649.30      589.67     79.70 o 
  12 -14   3      490.57      596.27     74.11 o 
  13 -14   3        5.11      -36.88     36.88 o 
  -8 -13   3      434.81      489.42     76.15 o 
  -7 -13   3      609.64      692.70     82.08 o 
  -6 -13   3      526.77      458.93     66.53 o 
  -5 -13   3       42.22       19.71     34.57 o 
  -4 -13   3      100.32      148.69     41.73 o 
  -3 -13   3     1257.29     1146.00     91.09 o 
  -2 -13   3     1231.05     1055.45     87.24 o 
  -1 -13   3     1435.63     1510.53    105.34 o 
   0 -13   3      114.90      188.58     44.81 o 
   1 -13   3       10.26      -20.02     33.34 o 
   2 -13   3     1424.78     1451.14     77.46 o 
   3 -13   3     2185.80     2075.52    105.26 o 
   4 -13   3       72.88       36.27     23.86 o 
   5 -13   3     1608.07     1563.53     80.59 o 
   6 -13   3       72.56       35.70     26.66 o 
   7 -13   3     1906.64     1983.73     93.97 o 
   8 -13   3     3165.88     3214.51    129.47 o 
   9 -13   3     1199.41     1104.07     66.34 o 
  10 -13   3     1296.29     1451.91     82.66 o 
  11 -13   3      364.52      378.32     42.50 o 
  12 -13   3      253.28      239.36     38.00 o 
  13 -13   3       10.34       25.41     36.81 o 
  14 -13   3      139.17      128.82     53.90 o 
  -9 -12   3      236.85      256.72     55.29 o 
  -8 -12   3      234.70      197.74     51.82 o 
  -7 -12   3      839.81      752.68     80.62 o 
  -6 -12   3      744.57      621.70     72.38 o 
  -5 -12   3     1868.61     1946.89    120.12 o 
  -4 -12   3       38.40       72.69     29.88 o 
  -3 -12   3      305.85      335.65     48.05 o 
  -1 -12   3      499.91      485.26     59.37 o 
   0 -12   3     1947.91     1963.98    125.59 o 
   1 -12   3      192.18      212.37     47.51 o 
   2 -12   3      423.13      355.97     60.41 o 
   3 -12   3      443.57      459.97     44.08 o 
   4 -12   3     1203.02     1301.09    128.98 o 
   5 -12   3      853.20      766.85     51.18 o 
   6 -12   3      346.49      388.63     39.35 o 
   7 -12   3      153.80      263.78     61.18 o 
   8 -12   3      497.13      528.36     45.88 o 
   9 -12   3      104.72      107.93     27.03 o 
  10 -12   3       16.28        8.81     22.49 o 
  11 -12   3      304.06      306.87     43.31 o 
  12 -12   3       56.67       85.62     37.81 o 
  13 -12   3        7.66      -15.40     31.96 o 
  14 -12   3      106.74       83.01     43.58 o 
 -10 -11   3       22.66       32.65     43.35 o 
  -9 -11   3      544.86      488.42     69.07 o 
  -8 -11   3      762.02      774.01     84.08 o 
  -7 -11   3      753.33      783.79     80.00 o 
  -6 -11   3     1110.21     1152.30     99.37 o 
  -5 -11   3      610.42      554.02     56.44 o 
  -4 -11   3        6.40       -8.01     26.57 o 
  -3 -11   3        7.08       18.40     24.02 o 
  -1 -11   3     1817.20     1628.49    105.57 o 
   0 -11   3     1318.73     1395.33     98.10 o 
   1 -11   3      619.57      630.11     53.79 o 
   2 -11   3       73.98       81.14     22.34 o 
   3 -11   3     1119.85     1088.12     58.79 o 
   4 -11   3      657.62      723.20     47.21 o 
   5 -11   3     2171.96     2305.46     95.88 o 
   6 -11   3      391.41      321.57     34.05 o 
   7 -11   3       70.57       65.70     23.66 o 
   8 -11   3       95.47      105.52     27.64 o 
   9 -11   3       78.40       75.07     23.14 o 
  10 -11   3       51.19       47.60     21.83 o 
  11 -11   3       10.27      -18.26     18.26 o 
  12 -11   3       18.23       23.33     32.57 o 
  13 -11   3       33.16        2.08     34.42 o 
  14 -11   3       23.08       42.81     38.27 o 
  15 -11   3        1.72      -21.56     37.27 o 
 -11 -10   3       57.24       -4.70     41.35 o 
 -10 -10   3     1012.12      952.58     95.64 o 
  -9 -10   3      175.27      126.13     41.73 o 
  -8 -10   3        6.02       21.48     36.34 o 
  -7 -10   3       56.37       42.74     30.57 o 
  -6 -10   3        0.05      -17.20     19.25 o 
  -5 -10   3       71.66       90.01     31.19 o 
  -4 -10   3       13.69       40.04     27.95 o 
  -1 -10   3     4062.46     4053.25    194.35 o 
   0 -10   3        4.13       -3.23     32.88 o 
   1 -10   3      114.21       81.30     22.53 o 
   2 -10   3        7.38       31.03     17.88 o 
   3 -10   3     5585.46     5575.73    181.05 o 
   4 -10   3      298.33      228.66     40.69 o 
   5 -10   3      253.12      318.21     24.73 o 
   6 -10   3     1522.77     1571.04     91.67 o 
   7 -10   3      426.58      425.20     37.43 o 
   8 -10   3        8.01       -1.94     16.94 o 
   9 -10   3       57.58       58.26     22.29 o 
  10 -10   3       61.34       33.48     20.03 o 
  12 -10   3      182.45      137.06     40.04 o 
  13 -10   3      261.28      231.85     50.13 o 
  14 -10   3      101.15      134.44     48.05 o 
  15 -10   3      145.32      109.73     45.28 o 
 -12  -9   3      140.79      119.51     48.97 o 
 -11  -9   3       58.68       45.74     38.81 o 
 -10  -9   3       53.65       47.43     37.04 o 
  -9  -9   3      357.06      430.82     60.45 o 
  -8  -9   3      674.64      764.62     76.77 o 
  -7  -9   3      848.56      609.23     64.53 o 
  -6  -9   3      286.34      254.92     28.99 o 
  -5  -9   3      871.79      977.48     56.36 o 
  -4  -9   3     5823.76     5700.14    251.25 o 
  -2  -9   3      263.14      253.26     37.04 o 
  -1  -9   3      820.53      851.17     63.29 o 
   0  -9   3     1246.46     1227.09     83.39 o 
   1  -9   3      924.74      977.13     56.21 o 
   2  -9   3        6.80       -6.42     14.96 o 
   3  -9   3      399.75      435.60     23.77 o 
   4  -9   3      435.21      426.13     29.75 o 
   5  -9   3      633.60      557.81     27.32 o 
   6  -9   3     1531.25     1485.80     48.96 o 
   7  -9   3     5892.81     5758.76    142.49 o 
   8  -9   3     1781.17     1867.37     93.93 o 
   9  -9   3      886.30      834.01     48.89 o 
  10  -9   3       10.26      -11.90     19.52 o 
  11  -9   3       17.40       -6.74     18.99 o 
  12  -9   3     1253.18     1366.07    107.42 o 
  13  -9   3     1918.30     1945.43    137.60 o 
  14  -9   3       89.57       78.77     40.89 o 
  15  -9   3      200.07      182.42     53.21 o 
  16  -9   3      211.17      131.52     51.59 o 
 -13  -8   3      691.74      904.14    103.80 o 
 -12  -8   3     1035.67     1045.67    103.72 o 
 -11  -8   3       90.29      131.67     46.82 o 
 -10  -8   3      683.46      781.94     81.70 o 
  -9  -8   3      740.70      670.29     73.23 o 
  -8  -8   3      486.21      527.46     61.52 o 
  -7  -8   3      223.06      213.40     26.46 o 
  -6  -8   3     2386.01     2464.50     92.97 o 
  -5  -8   3      327.38      310.26     28.56 o 
  -4  -8   3     8353.17     8970.14    369.99 o 
  -3  -8   3       63.29       46.97     24.64 o 
  -2  -8   3       57.91       29.03     24.18 o 
  -1  -8   3     7028.76     9762.01    396.79 o 
   0  -8   3     9903.48     9726.75    283.92 o 
   1  -8   3     4048.25     4424.71    142.60 o 
   2  -8   3      111.56       77.60     12.99 o 
   3  -8   3      539.64      525.39     25.28 o 
   4  -8   3      318.03      317.02     28.34 o 
   5  -8   3     2725.85     2466.67     71.41 o 
   6  -8   3      329.19      304.85     20.26 o 
   7  -8   3     3069.27     2675.17     74.94 o 
   8  -8   3      346.10      444.74     25.12 o 
   9  -8   3      366.89      397.86     25.24 o 
  10  -8   3        3.80      -18.20     18.90 o 
  11  -8   3     1950.17     1869.43    124.82 o 
  12  -8   3     3377.33     3445.71    193.12 o 
  13  -8   3     1213.88     1365.15    110.34 o 
  14  -8   3      369.26      369.76     61.37 o 
  15  -8   3       36.14       42.12     39.12 o 
  16  -8   3       29.05       23.41     40.89 o 
 -13  -7   3     2271.17     2510.23    176.72 o 
 -12  -7   3     2427.29     2374.09    164.09 o 
 -11  -7   3     2008.44     2011.49    140.83 o 
 -10  -7   3     1590.96     1516.38    113.58 o 
  -9  -7   3     1182.37     1128.99     94.79 o 
  -8  -7   3       61.28       57.21     29.57 o 
  -7  -7   3       98.61      101.64     22.10 o 
  -6  -7   3      669.17      632.16     64.95 o 
  -5  -7   3      127.81      106.32     19.40 o 
  -4  -7   3      516.10      536.16     45.12 o 
  -3  -7   3       36.46       53.36     19.71 o 
  -2  -7   3    18178.38    16461.85    645.58 o 
   0  -7   3    36412.36    43352.11   3185.76 o 
   1  -7   3    18281.96    19559.88    560.03 o 
   2  -7   3     4490.59     4762.72    116.48 o 
   3  -7   3        3.71       31.42     10.66 o 
   4  -7   3       15.59       33.67     10.94 o 
   5  -7   3       28.54       17.04     11.17 o 
   6  -7   3      899.65      910.83     34.06 o 
   7  -7   3     1622.95     1586.97     50.23 o 
   8  -7   3      625.31      636.87     29.65 o 
   9  -7   3     1237.31     1269.42     57.38 o 
  10  -7   3     1093.25     1149.87     43.94 o 
  11  -7   3     7710.81     8040.62    290.06 o 
  12  -7   3     4123.84     3953.72    138.20 o 
  13  -7   3     1729.39     1726.05    125.05 o 
  14  -7   3      212.68      268.27     54.98 o 
  15  -7   3       50.74      127.36     42.97 o 
  16  -7   3      145.15      228.62     57.83 o 
 -14  -6   3      563.45      477.17     76.00 o 
 -13  -6   3     1683.88     1766.25    138.22 o 
 -12  -6   3     1198.15     1152.16    105.11 o 
 -11  -6   3     1064.18      941.87     90.32 o 
 -10  -6   3      313.79      329.41     54.52 o 
  -9  -6   3      307.60      317.94     48.13 o 
  -8  -6   3     2198.68     2443.39    141.60 o 
  -7  -6   3      701.91      598.23     35.74 o 
  -6  -6   3     2307.27     2184.68     80.47 o 
  -5  -6   3      118.60      126.95     22.91 o 
  -4  -6   3     5097.08     5273.63    222.38 o 
  -3  -6   3     5960.48     5802.86    242.48 o 
  -2  -6   3    40193.54    44678.36   1696.64 o 
  -1  -6   3    20951.21    21525.28    831.15 o 
   0  -6   3     4924.22     5265.64    126.19 o 
   1  -6   3     4232.34     3638.09    178.72 o 
   2  -6   3      137.08       99.13     13.24 o 
   3  -6   3      437.25      406.13     20.02 o 
   4  -6   3      159.85      165.96     17.41 o 
   5  -6   3     7286.15     7220.73    168.12 o 
   6  -6   3     6504.00     7696.85    179.32 o 
   7  -6   3     5699.43     5364.94    131.34 o 
   8  -6   3     1732.93     1803.06    102.74 o 
   9  -6   3     3033.58     2914.46     81.27 o 
  10  -6   3     2063.19     2078.71     87.90 o 
  11  -6   3     5099.59     4676.90    412.42 o 
  13  -6   3      217.19      180.18     42.81 o 
  14  -6   3      238.41      135.21    120.28 o 
  15  -6   3      363.09      405.95     65.37 o 
  16  -6   3       43.22       11.01     38.73 o 
 -14  -5   3       80.95       88.63     47.89 o 
 -13  -5   3      279.03      247.25     53.75 o 
 -12  -5   3      443.06      401.41     61.29 o 
 -11  -5   3      112.41       98.48     36.73 o 
 -10  -5   3        9.78        8.78     26.72 o 
  -9  -5   3      375.25      394.48     52.51 o 
  -8  -5   3     1681.19     1678.62    108.11 o 
  -7  -5   3     4534.42     4408.31    139.37 o 
  -6  -5   3      187.09      194.58     19.96 o 
  -5  -5   3      785.14      774.31     37.91 o 
  -4  -5   3       42.49       38.13     13.82 o 
  -3  -5   3     2839.63     3026.52    134.83 o 
  -2  -5   3     4472.52     4627.13    195.20 o 
  -1  -5   3     1008.31      819.98     50.90 o 
   0  -5   3     2211.56     2198.87     58.74 o 
   1  -5   3     1945.23     1941.33     52.39 o 
   2  -5   3     2432.89     2448.42     80.23 o 
   3  -5   3     3181.19     3560.10    110.76 o 
   4  -5   3     1112.47     1001.46     32.90 o 
   5  -5   3     6543.05     5999.56    141.22 o 
   6  -5   3     1129.24      999.91     43.88 o 
   7  -5   3       34.88       13.56     10.83 o 
   8  -5   3       10.02       -8.33      8.33 o 
   9  -5   3        3.85       14.24     11.35 o 
  10  -5   3     1217.45     1225.44     57.68 o 
  11  -5   3      108.12       75.54     21.16 o 
  12  -5   3      254.09      202.94     28.38 o 
  13  -5   3     2326.37     2567.71    104.66 o 
  14  -5   3     1313.24     1349.62     73.18 o 
  15  -5   3      758.48      869.31     60.00 o 
  16  -5   3       17.02       56.75     40.58 o 
 -15  -4   3      162.39      208.60     55.98 o 
 -14  -4   3        2.59      -14.40     32.96 o 
 -13  -4   3       69.57       73.69     37.81 o 
 -12  -4   3       12.65       64.76     38.42 o 
 -11  -4   3      687.25      637.10     70.38 o 
 -10  -4   3       94.39       81.08     33.11 o 
  -9  -4   3     3210.48     3199.15    172.71 o 
  -8  -4   3     1822.32     1949.94     71.78 o 
  -7  -4   3      186.71      241.75     29.53 o 
  -6  -4   3     1780.04     1828.03     66.25 o 
  -5  -4   3     1824.16     2000.75     70.11 o 
  -4  -4   3     1489.20     1705.15     61.20 o 
  -3  -4   3     2753.68     2673.85    118.27 o 
  -2  -4   3        0.88       -9.63     13.94 o 
  -1  -4   3      283.43      294.59     19.03 o 
   0  -4   3    23581.09    26382.07    571.00 o 
   1  -4   3    13764.27    16214.31    354.51 o 
   2  -4   3    20565.32    21553.03    467.83 o 
   3  -4   3     5717.55     5699.35    131.61 o 
   4  -4   3     2612.58     2699.34     68.67 o 
   5  -4   3      127.74       96.29     11.44 o 
   6  -4   3      556.13      587.41     24.54 o 
   7  -4   3     2822.33     2790.35     74.08 o 
   8  -4   3        0.82        4.42     10.73 o 
   9  -4   3      682.57      742.80     30.76 o 
  10  -4   3      567.38      516.71     35.86 o 
  11  -4   3        4.45       40.74     20.11 o 
  12  -4   3     2185.90     1993.02     86.89 o 
  13  -4   3     6010.02     6753.56    360.52 o 
  14  -4   3      774.00      826.11     56.59 o 
  15  -4   3      179.68      184.75     32.86 o 
  16  -4   3       33.73       38.97     25.93 o 
 -15  -3   3        0.69       14.25     42.27 o 
 -14  -3   3      639.72      635.26     79.85 o 
 -13  -3   3       20.22       48.20     34.11 o 
 -12  -3   3       39.13       37.58     29.80 o 
 -11  -3   3      113.49      124.97     36.19 o 
 -10  -3   3     1012.91     1168.64     91.63 o 
  -9  -3   3      191.48      205.52     39.66 o 
  -8  -3   3       53.84       35.04     14.69 o 
  -7  -3   3    10497.92    11253.86    319.22 o 
  -6  -3   3     2176.50     2605.15     95.87 o 
  -5  -3   3     2678.28     2031.75     69.00 o 
  -4  -3   3     2067.22     2144.62     71.37 o 
  -3  -3   3      332.65      294.75     19.40 o 
  -2  -3   3    14556.91    16473.71    436.58 o 
  -1  -3   3    27339.60    29860.14    777.83 o 
   0  -3   3    36941.84    38508.58    827.37 o 
   1  -3   3    28567.13    33033.61    710.28 o 
   2  -3   3    13061.37    13418.70    372.71 o 
   3  -3   3     3118.36     2776.93     68.28 o 
   4  -3   3      477.01      429.96     18.27 o 
   5  -3   3     5021.16     5083.81    120.11 o 
   6  -3   3     2900.52     2641.34     69.09 o 
   7  -3   3    14637.62    15428.19    343.71 o 
   8  -3   3      131.17      148.99     14.89 o 
   9  -3   3      417.21      388.67     31.80 o 
  10  -3   3      435.57      528.80     38.26 o 
  11  -3   3       78.65       92.26     24.47 o 
  12  -3   3     3194.26     3113.34    119.32 o 
  13  -3   3     1089.31     1185.90     77.31 o 
  14  -3   3      459.08      514.15     49.82 o 
  15  -3   3       11.16       16.88     27.51 o 
  16  -3   3      208.49      183.42     38.21 o 
 -16  -2   3       94.40      110.03     51.74 o 
 -15  -2   3       38.55       -0.23     38.04 o 
 -14  -2   3       22.64       15.02     34.50 o 
 -13  -2   3      147.50      176.41     44.89 o 
 -12  -2   3       38.44       47.36     35.65 o 
 -11  -2   3        6.41       -2.23     28.72 o 
 -10  -2   3      543.91      621.09     64.14 o 
  -9  -2   3       51.62       42.04     29.03 o 
  -8  -2   3      159.95      188.67     18.83 o 
  -7  -2   3     8656.39     9008.81    258.96 o 
  -6  -2   3     1172.82      993.27     40.89 o 
  -5  -2   3       71.30      170.98     16.59 o 
  -4  -2   3     4028.40     4046.35    120.58 o 
  -3  -2   3     1352.34     1552.41     52.57 o 
  -2  -2   3      475.85      662.50     22.30 o 
  -1  -2   3       15.18      114.20     23.79 o 
   0  -2   3     2983.41     3367.02     95.93 o 
   1  -2   3     3221.67     3901.15     90.86 o 
   2  -2   3     6806.28     7945.12    176.69 o 
   3  -2   3    11191.90    12268.73    328.82 o 
   4  -2   3     2099.59     1956.74     51.34 o 
   5  -2   3    11164.24    11115.20    248.10 o 
   6  -2   3     3089.08     2535.45     66.76 o 
   7  -2   3     6365.09     5632.14    134.48 o 
   8  -2   3      410.96      396.09     20.07 o 
   9  -2   3       16.61       19.12     16.37 o 
  10  -2   3        5.47       36.23     20.81 o 
  11  -2   3      539.23      701.20    112.50 o 
  12  -2   3      518.54      519.97     43.66 o 
  13  -2   3      285.02      276.89     36.00 o 
  14  -2   3        8.97       26.07     25.70 o 
  15  -2   3       87.54      126.15     32.84 o 
  16  -2   3      292.79      293.69     44.29 o 
 -16  -1   3      300.24      275.43     67.91 o 
 -15  -1   3       11.97      -23.18     34.27 o 
 -14  -1   3      439.47      530.15     72.07 o 
 -13  -1   3        0.17       33.19     34.42 o 
 -12  -1   3      566.04      586.59     66.68 o 
 -11  -1   3     3509.30     3089.12    172.64 o 
 -10  -1   3     3477.85     3804.61    196.81 o 
  -9  -1   3     1886.91     1865.96    114.89 o 
  -8  -1   3     4223.23     4233.24    131.40 o 
  -7  -1   3      128.01      187.57     18.01 o 
  -6  -1   3     9927.68    10133.68    287.05 o 
  -5  -1   3      200.19      207.03     17.85 o 
  -4  -1   3     2053.60     2239.32     72.21 o 
  -3  -1   3     2296.38     2208.27     69.80 o 
  -2  -1   3      177.20      200.46     11.72 o 
  -1  -1   3     2314.53     2596.12     61.81 o 
   0  -1   3     1049.21     1004.66     34.84 o 
   1  -1   3     1810.45     2041.84     49.57 o 
   2  -1   3    30862.30    34823.11    909.89 o 
   3  -1   3     1425.23     1382.47     38.35 o 
   4  -1   3     2446.13     2439.16     61.92 o 
   5  -1   3     6970.55     7504.58    171.77 o 
   6  -1   3     8336.74     7765.32    191.35 o 
   7  -1   3     1427.06     1683.53     48.94 o 
   8  -1   3      566.02      612.59     37.43 o 
   9  -1   3      643.32      788.28     45.84 o 
  10  -1   3      679.63      664.87     43.62 o 
  11  -1   3      204.66      173.11     27.54 o 
  12  -1   3      498.94      556.13     46.44 o 
  13  -1   3      305.46      276.49     36.69 o 
  14  -1   3       38.73       22.28     30.30 o 
  15  -1   3       43.08      -17.53     28.36 o 
  16  -1   3      156.32      196.09     39.20 o 
 -16   0   3       47.28       17.56     45.66 o 
 -15   0   3       50.95       88.17     45.51 o 
 -14   0   3      196.43      125.59     46.35 o 
 -13   0   3       65.37       69.84     39.19 o 
 -12   0   3     2888.40     3287.71    185.96 o 
 -11   0   3    11422.99    11069.03    479.87 o 
 -10   0   3    13239.19    12988.96    546.94 o 
  -9   0   3     4374.21     4222.25    132.13 o 
  -8   0   3     1080.51      954.87     49.97 o 
  -7   0   3      583.42      687.68     33.03 o 
  -6   0   3     1089.89     1021.88     42.09 o 
  -5   0   3     1656.54     2025.80     68.55 o 
  -4   0   3      611.05      465.46     24.08 o 
  -3   0   3     4199.23     4201.45     98.72 o 
  -2   0   3       61.71      108.76     16.71 o 
  -1   0   3       77.03       55.66      6.87 o 
   0   0   3     8836.25     9270.28    252.64 o 
   1   0   3    25808.68    29140.33    629.19 o 
   2   0   3    11656.32    12192.36    324.79 o 
   3   0   3       27.53       33.41     21.78 o 
   4   0   3     1522.37     1526.26     63.73 o 
   5   0   3     1678.66     2061.82     55.81 o 
   6   0   3     1741.58     1695.92     56.62 o 
   7   0   3        0.90        6.56     10.00 o 
   8   0   3        7.97      -14.73     14.73 o 
   9   0   3        3.50        9.71     16.28 o 
  10   0   3      394.10      388.99     37.27 o 
  11   0   3      575.27      574.71     42.89 o 
  12   0   3       40.27       35.96     21.39 o 
  13   0   3      118.81      168.55     31.89 o 
  14   0   3       59.22       49.54     27.45 o 
  15   0   3        4.97      -15.74     27.45 o 
 -16   1   3       27.98       10.40     44.89 o 
 -15   1   3       75.03       86.24     46.12 o 
 -14   1   3        4.43        6.31     38.58 o 
 -13   1   3      487.88      565.11     72.38 o 
 -12   1   3    10162.03     9273.60    417.88 o 
 -11   1   3     5143.16     4938.30    244.86 o 
 -10   1   3     4396.75     4444.10    220.61 o 
  -9   1   3      357.00      300.82     23.04 o 
  -8   1   3      124.13       96.10     15.80 o 
  -7   1   3      397.46      392.53     31.72 o 
  -6   1   3      354.01      365.62     24.37 o 
  -5   1   3      915.61      798.49     38.62 o 
  -4   1   3      397.40      515.40     26.19 o 
  -3   1   3     7120.32     7506.70    168.50 o 
  -2   1   3      402.70      463.75     22.95 o 
  -1   1   3      830.72     1135.14     30.56 o 
   0   1   3     2839.18     2630.14     67.14 o 
   1   1   3     9673.63    10633.28    284.09 o 
   2   1   3     9045.47    10283.52    276.30 o 
   3   1   3      114.18      149.78     11.65 o 
   4   1   3       13.23        5.77      9.26 o 
   5   1   3        4.27      -10.15     10.15 o 
   6   1   3        1.33        5.85     15.32 o 
   7   1   3      927.72     1233.09     46.42 o 
   8   1   3      401.09      555.64     50.90 o 
   9   1   3        2.28       15.02     21.87 o 
  10   1   3     1215.57     1162.64     85.93 o 
  11   1   3        7.24      -19.50     20.06 o 
  12   1   3      378.99      339.73     36.47 o 
  13   1   3       63.35       98.59     48.36 o 
  14   1   3       26.70       21.18     25.06 o 
  15   1   3        0.74        5.18     29.29 o 
 -17   2   3      698.08      695.93    103.41 o 
 -16   2   3      165.43      111.11     53.52 o 
 -15   2   3       16.00       57.44     44.12 o 
 -14   2   3      127.48      137.68     50.28 o 
 -13   2   3     2783.16     2501.83    159.62 o 
 -12   2   3     1188.68      959.28     86.86 o 
 -11   2   3       57.41       17.33     32.26 o 
 -10   2   3      542.32      550.33     60.83 o 
  -9   2   3      418.48      371.69     26.96 o 
  -8   2   3     2860.42     2999.08    101.37 o 
  -7   2   3     1632.39     1621.87     62.33 o 
  -6   2   3      472.94      592.99     32.21 o 
  -5   2   3     4811.16     4694.54    142.41 o 
  -4   2   3      429.88      519.76     27.65 o 
  -3   2   3     1411.06     1366.38     37.54 o 
  -2   2   3     6695.79     6569.38    178.99 o 
  -1   2   3     1810.85     1897.88     47.89 o 
   0   2   3     2867.56     3413.01     80.54 o 
   1   2   3      152.17      186.88     14.49 o 
   2   2   3       77.52       79.12     10.84 o 
   3   2   3     2280.06     2406.60     62.60 o 
   4   2   3    12011.87    12763.90    354.03 o 
   5   2   3     3075.37     3270.84    102.24 o 
   6   2   3       64.27       50.37     20.79 o 
   7   2   3      445.98      569.63     29.05 o 
   8   2   3       65.67       73.92     24.10 o 
   9   2   3      900.48      964.82     74.23 o 
  10   2   3       50.43       46.51     28.88 o 
  11   2   3      482.30      542.93     59.29 o 
  12   2   3      243.67      253.35     44.51 o 
  13   2   3       66.46       66.72     26.67 o 
  14   2   3      174.48      225.44     37.87 o 
  15   2   3      246.28      206.70     83.24 o 
 -17   3   3       76.87      116.19     60.06 o 
 -16   3   3      101.23      163.16     59.29 o 
 -15   3   3       25.65       92.09     51.44 o 
 -14   3   3       82.59       69.15     47.43 o 
 -13   3   3       32.44      -32.96     32.96 o 
 -12   3   3      752.88      620.86     72.15 o 
 -11   3   3      411.14      307.54     52.67 o 
 -10   3   3     9583.23    10606.06    310.82 o 
  -9   3   3     6169.89     5475.74    182.68 o 
  -8   3   3     8035.25     8021.16    238.93 o 
  -7   3   3     1492.29     1422.55     58.45 o 
  -6   3   3      145.79      169.38     19.80 o 
  -5   3   3       23.21       14.04     13.74 o 
  -4   3   3       10.08       26.40     11.85 o 
  -3   3   3     3392.24     3504.52     95.46 o 
  -2   3   3       54.61       35.19     16.15 o 
  -1   3   3       87.17      112.77     14.80 o 
   0   3   3      586.31      674.37     23.11 o 
   1   3   3      168.98      193.75     16.98 o 
   2   3   3    14799.42    14841.06    397.61 o 
   3   3   3    18266.48    17336.88   1438.68 o 
   4   3   3     6191.19     6891.61    200.07 o 
   5   3   3      627.00      449.76     39.96 o 
   6   3   3     2114.77     2004.86     70.96 o 
   7   3   3      509.16      633.19     42.50 o 
   8   3   3     1339.43     1409.89     92.79 o 
   9   3   3       83.33       31.80     27.41 o 
  10   3   3       91.38      124.66     32.34 o 
  11   3   3        8.39       53.21     28.64 o 
  12   3   3      151.00      148.28     35.23 o 
  13   3   3       12.02       18.55     25.83 o 
  14   3   3      422.72      446.65     47.75 o 
 -17   4   3      465.76      537.70     82.08 o 
 -16   4   3      892.98     1188.51    113.96 o 
 -15   4   3      379.49      335.34     67.76 o 
 -14   4   3       77.76       69.69     44.89 o 
 -13   4   3       57.42       75.38     41.12 o 
 -12   4   3     1037.99     1200.83    100.72 o 
 -11   4   3     8879.30     9216.77    415.19 o 
 -10   4   3     5534.04     5484.31    175.55 o 
  -9   4   3     9219.35     9074.39    270.03 o 
  -8   4   3      811.60      646.18     38.16 o 
  -7   4   3      752.21      772.57     40.68 o 
  -6   4   3     3091.29     3307.64    109.94 o 
  -5   4   3     5027.25     4793.88    148.07 o 
  -4   4   3     4335.89     4178.85    130.59 o 
  -3   4   3    11603.52    12154.74    269.49 o 
  -2   4   3      943.28     1270.07     55.06 o 
  -1   4   3     2720.32     2495.51     78.01 o 
   0   4   3       52.61      136.49     12.06 o 
   1   4   3       27.02       24.57     13.17 o 
   2   4   3     8872.03     9226.86    372.99 o 
   4   4   3     2012.42     1944.22     69.88 o 
   5   4   3      166.09      155.95     18.94 o 
   6   4   3     2384.78     2462.13    107.88 o 
   7   4   3     6016.87     6239.69    277.13 o 
   8   4   3     2679.52     2935.04    155.46 o 
   9   4   3     4133.56     4217.18    211.44 o 
  10   4   3     1557.16     1565.58    108.03 o 
  11   4   3      289.44      382.93     53.67 o 
  12   4   3       39.36       37.35     34.42 o 
  13   4   3       73.32      106.61     30.64 o 
  14   4   3      291.16      281.08     58.14 o 
 -16   5   3     1144.63     1163.02    110.73 o 
 -15   5   3      525.47      516.83     71.23 o 
 -14   5   3        3.29       13.94     33.88 o 
 -13   5   3      125.87      152.54     41.58 o 
 -12   5   3       98.37      177.64     41.12 o 
 -11   5   3     5504.91     5192.10    172.60 o 
 -10   5   3     1937.57     1894.52     78.50 o 
  -9   5   3     1060.78     1043.37     52.73 o 
  -8   5   3      223.22      172.64     21.63 o 
  -7   5   3      210.30      138.13     20.56 o 
  -6   5   3     5984.88     5968.74    190.54 o 
  -5   5   3     6731.96     6611.81    199.74 o 
  -4   5   3    14407.47    15357.75    431.12 o 
  -3   5   3     7714.45     7018.54    161.30 o 
  -2   5   3     1306.62     1379.00     53.12 o 
  -1   5   3      280.38      402.38     23.06 o 
   0   5   3     1772.18     1456.30     53.84 o 
   1   5   3     1882.04     1908.85    101.95 o 
   2   5   3      948.22     1003.01     65.84 o 
   3   5   3     3235.01     3420.76    159.08 o 
   4   5   3       31.03       21.95     13.67 o 
   5   5   3     5202.18     5097.57    217.68 o 
   6   5   3     4805.38     5067.38    157.82 o 
   7   5   3     5469.40     5457.82    249.17 o 
   8   5   3     3031.27     2969.00    158.08 o 
   9   5   3     3738.17     3940.21    202.59 o 
  10   5   3      774.28      717.34     70.30 o 
  11   5   3      411.01      442.60     58.91 o 
  12   5   3       18.52       18.48     34.80 o 
  13   5   3        0.74       -2.40     42.00 o 
 -16   6   3     1094.80      922.78     99.02 o 
 -15   6   3       16.11       25.33     36.11 o 
 -14   6   3       86.49      103.87     40.81 o 
 -13   6   3        3.34       -0.31     27.64 o 
 -12   6   3      191.54      266.50     48.13 o 
 -11   6   3      859.37      713.47     45.90 o 
 -10   6   3       37.10       33.58     18.01 o 
  -9   6   3     1697.41     1601.62     70.42 o 
  -8   6   3       75.57       67.38     18.24 o 
  -7   6   3     2004.80     1769.55     72.69 o 
  -6   6   3      694.39      667.55     40.09 o 
  -5   6   3    11701.23    10936.88    390.66 o 
  -4   6   3     7034.42     7801.25    232.63 o 
  -3   6   3     5548.60     5613.95    132.68 o 
  -2   6   3        1.14       12.80     14.96 o 
  -1   6   3        3.59       25.36     10.18 o 
   0   6   3      775.73      790.88     30.45 o 
   1   6   3       25.64       81.08     24.95 o 
   2   6   3      778.95      820.14     60.52 o 
   3   6   3      104.32      138.91     29.88 o 
   5   6   3     1654.61     1739.61     69.52 o 
   6   6   3     2181.74     2288.12    132.52 o 
   7   6   3     1568.98     1442.38     94.17 o 
   8   6   3     1201.77     1110.04     82.93 o 
   9   6   3      164.06      202.36     40.04 o 
  10   6   3      309.99      274.66     49.05 o 
  11   6   3        5.80       14.86     33.42 o 
  12   6   3       33.87       41.82     27.74 o 
 -16   7   3       66.68       42.20     41.58 o 
 -15   7   3      275.45      195.58     49.05 o 
 -14   7   3      486.69      665.36     78.93 o 
 -13   7   3      230.87      215.60     49.51 o 
 -12   7   3        2.01      -19.17     22.33 o 
 -11   7   3      407.49      371.19     35.05 o 
 -10   7   3      181.13      171.79     26.00 o 
  -9   7   3      555.29      540.30     38.77 o 
  -8   7   3      521.69      555.78     38.88 o 
  -7   7   3       50.43       39.50     17.19 o 
  -6   7   3     2109.92     1936.09     80.66 o 
  -5   7   3     1138.23      938.28     48.30 o 
  -4   7   3        8.20       -0.15     14.03 o 
  -3   7   3      244.63      246.20     26.40 o 
  -2   7   3     4758.47     5182.75    126.20 o 
  -1   7   3     3471.62     3152.40     83.41 o 
   0   7   3      252.26      317.70     24.86 o 
   1   7   3        4.38       15.55     22.33 o 
   2   7   3      817.57      804.89     62.99 o 
   3   7   3      652.29      716.42     58.52 o 
   5   7   3      280.98      283.30     27.31 o 
   6   7   3      273.27      296.06     45.97 o 
   7   7   3       99.58      127.05     32.65 o 
   8   7   3      882.99      828.91     72.61 o 
   9   7   3     1297.69     1190.74     94.56 o 
  10   7   3     1458.01     1435.68    110.42 o 
  11   7   3     1061.53     1122.52    101.56 o 
  12   7   3       10.36       23.95     41.73 o 
 -16   8   3      183.07      207.90     54.67 o 
 -15   8   3      105.44      143.38     46.20 o 
 -14   8   3      488.34      598.22     74.31 o 
 -13   8   3       21.67       17.17     27.26 o 
 -12   8   3       94.69      107.65     36.34 o 
 -11   8   3       78.72       96.54     23.92 o 
 -10   8   3       23.04       60.68     27.68 o 
  -9   8   3        9.45       27.10     19.60 o 
  -8   8   3       73.91       86.62     19.95 o 
  -7   8   3        2.63        8.28     15.25 o 
  -6   8   3     2444.41     2595.68     99.07 o 
  -5   8   3      190.50      219.10     25.17 o 
  -4   8   3      624.30      600.36     38.82 o 
  -3   8   3     9145.34     8969.35    269.49 o 
  -2   8   3     4411.19     4959.59    123.23 o 
  -1   8   3      396.85      257.54     21.37 o 
   0   8   3      792.85      795.35     50.20 o 
   1   8   3      904.27      949.50     72.53 o 
   2   8   3       17.08      -14.63     20.17 o 
   3   8   3      212.49      233.70     37.11 o 
   4   8   3       91.12       68.30     29.65 o 
   5   8   3     1256.41     1305.71     61.55 o 
   6   8   3      237.51      215.14     36.58 o 
   7   8   3     1914.87     1658.29    108.11 o 
   8   8   3     2641.25     2801.60    160.55 o 
   9   8   3     2086.48     2068.09    134.60 o 
  10   8   3     2127.84     2209.92    146.07 o 
 -15   9   3      426.13      543.01     79.62 o 
 -14   9   3       18.90       13.48     30.95 o 
 -13   9   3       11.28        2.00     31.26 o 
 -12   9   3        0.61        6.33     21.90 o 
 -11   9   3       19.17       11.32     21.22 o 
 -10   9   3      171.08      117.76     24.19 o 
  -9   9   3       27.65       30.07     43.35 o 
  -8   9   3       17.77       42.60     18.09 o 
  -7   9   3        2.73      -14.92     16.36 o 
  -6   9   3      425.89      554.02     39.85 o 
  -5   9   3      802.57      906.75    114.27 o 
  -4   9   3     4311.54     4285.59    147.24 o 
  -3   9   3     5715.36     5590.52    181.67 o 
  -2   9   3     1324.74     1441.90     69.84 o 
  -1   9   3      175.45      188.78     18.10 o 
   0   9   3       54.37       58.02     18.79 o 
   1   9   3      561.18      569.11     58.14 o 
   2   9   3      424.73      404.25     50.20 o 
   3   9   3       11.59       18.87     29.41 o 
   4   9   3       89.33       50.05     29.80 o 
   5   9   3       15.66       11.78     23.41 o 
   6   9   3      252.81      226.69     42.50 o 
   7   9   3      120.37       97.71     38.96 o 
   8   9   3     1069.66     1136.07     93.33 o 
   9   9   3     1253.46     1342.74    105.88 o 
 -15  10   3      327.25      367.99     69.22 o 
 -14  10   3       52.04       55.59     40.73 o 
 -13  10   3        5.55        1.39     32.88 o 
 -12  10   3       68.35       87.55     40.35 o 
 -11  10   3       57.95       55.28     22.00 o 
 -10  10   3        1.94       -1.70     18.63 o 
  -9  10   3        3.91       -3.11     19.14 o 
  -8  10   3      136.62      171.76     27.36 o 
  -7  10   3     1130.06     1068.36     59.62 o 
  -6  10   3       45.10       39.77     26.33 o 
  -5  10   3      636.66      550.39     42.12 o 
  -4  10   3     4928.38     4765.08    163.51 o 
  -3  10   3     1876.53     1972.57    244.21 o 
  -2  10   3      120.36      109.39     23.99 o 
  -1  10   3        6.11       16.56     20.27 o 
   0  10   3      138.61      119.51     37.65 o 
   1  10   3     1324.12     1420.67    100.18 o 
   2  10   3       53.49       75.31     35.19 o 
   3  10   3     1075.14     1104.65     86.70 o 
   5  10   3      209.33      277.89     47.43 o 
   6  10   3      147.90      248.02     45.66 o 
   7  10   3       88.84      125.28     39.66 o 
   8  10   3      296.48      364.06     59.37 o 
 -14  11   3      168.78      183.65     50.97 o 
 -13  11   3      283.80      197.35     54.29 o 
 -12  11   3       17.60       45.23     63.45 o 
 -11  11   3      223.96      245.48     49.90 o 
 -10  11   3        0.56        3.34     20.85 o 
  -9  11   3      128.37      189.22     32.25 o 
  -8  11   3     1982.02     1668.40     82.78 o 
  -7  11   3     3008.89     3167.91    125.55 o 
  -6  11   3      378.76      374.47     37.25 o 
  -5  11   3        1.28       -7.61     20.05 o 
  -4  11   3     1502.45     1474.94     74.23 o 
  -3  11   3     2417.34     2532.20    191.00 o 
  -2  11   3     1464.67     1509.51     83.97 o 
  -1  11   3      150.83      120.51     37.58 o 
   0  11   3       95.19      127.59     38.65 o 
   1  11   3       16.63      -16.79     26.57 o 
   2  11   3      166.36      178.87     41.35 o 
   4  11   3      290.71      257.72     69.99 o 
   5  11   3      792.81      916.77     82.47 o 
   6  11   3       89.39       52.28     37.27 o 
 -14  12   3     1184.53     1315.02    118.27 o 
 -13  12   3      117.56       42.12     38.73 o 
 -12  12   3      182.57      233.30     39.79 o 
 -11  12   3       59.75       36.13     29.14 o 
 -10  12   3       49.87       31.03     24.52 o 
  -9  12   3      147.28      138.28     29.33 o 
  -8  12   3      986.82      965.21     61.66 o 
  -7  12   3      456.56      383.20     39.84 o 
  -6  12   3        0.36        6.41     24.14 o 
  -5  12   3     1071.04     1142.51     99.33 o 
  -4  12   3     3276.97     3111.95    131.17 o 
  -3  12   3     2575.52     2553.45    108.60 o 
  -2  12   3      514.43      550.28     44.92 o 
  -1  12   3      730.96      736.82     74.84 o 
   0  12   3      222.45      182.57     46.20 o 
   1  12   3      249.41      317.78     54.90 o 
   2  12   3        0.49       75.61     68.92 o 
   3  12   3       99.07       85.09     67.61 o 
   4  12   3       25.16        2.06     26.98 o 
   5  12   3      139.30      231.23     52.51 o 
   6  12   3        3.07      -16.48     40.66 o 
 -13  13   3      194.17      152.65     43.25 o 
 -12  13   3        4.01        0.84     31.83 o 
 -11  13   3        4.40       24.86     27.25 o 
 -10  13   3        1.44       45.85     38.35 o 
  -9  13   3      138.29      138.08     29.76 o 
  -8  13   3      187.72      141.93     29.72 o 
  -7  13   3      319.70      258.03     37.08 o 
  -6  13   3      160.59      107.05     29.23 o 
  -5  13   3      358.41      472.13     44.48 o 
  -4  13   3      177.47      151.23     42.97 o 
  -3  13   3      135.39      156.54     32.61 o 
  -2  13   3       44.19       75.46     35.57 o 
  -1  13   3      193.13      218.99     51.59 o 
   1  13   3        1.73      -23.18     67.99 o 
   2  13   3       94.93      101.10     68.99 o 
   3  13   3       31.15       48.82     59.44 o 
   4  13   3      151.91      262.80     59.14 o 
 -11  14   3      294.56      201.48     41.91 o 
 -10  14   3      157.61      164.77     36.63 o 
  -9  14   3       17.92        9.20     33.42 o 
  -8  14   3      226.30      173.76     38.69 o 
  -7  14   3      507.20      637.88     74.46 o 
  -6  14   3     1123.55     1011.41     95.94 o 
  -5  14   3       57.73       50.36     41.20 o 
  -4  14   3       34.55       70.53     37.73 o 
  -3  14   3       91.10       98.87     41.66 o 
  -2  14   3      890.58      673.30    128.75 o 
  -1  14   3     1160.98     1332.96    162.70 o 
   0  14   3      548.13      608.23    119.97 o 
   1  14   3      667.87      891.59    133.06 o 
   2  14   3       76.71        9.78     67.53 o 
   3  14   3      198.57      233.00     94.63 o 
  -9  15   3      191.02      224.52     45.42 o 
  -8  15   3      191.29      167.10     61.45 o 
  -7  15   3     1189.42     1052.17     81.49 o 
  -6  15   3      657.41      808.46    129.82 o 
  -5  15   3       35.19      115.07     42.15 o 
  -4  15   3      867.93      863.38     73.94 o 
  -3  15   3     2013.86     2045.07    206.90 o 
  -2  15   3     2315.34     2428.91    223.15 o 
  -1  15   3     1543.99     1830.93    193.27 o 
   0  15   3     1581.05     2183.59    209.90 o 
  -1 -17   4       75.18       76.00     51.05 o 
   0 -17   4       33.80       36.73     50.51 o 
   1 -17   4      202.76      290.99     64.76 o 
   2 -17   4       80.67      144.68     58.37 o 
   3 -17   4      126.26       28.49     50.51 o 
   4 -17   4       43.16       37.46     30.11 o 
   5 -17   4        8.25       10.40     39.85 o 
   6 -17   4      293.13      331.51     45.84 o 
   7 -17   4      347.83      320.43     44.99 o 
   8 -17   4      476.73      571.55     57.28 o 
   9 -17   4        3.76      -14.24     30.17 o 
  -3 -16   4      365.46      286.91     59.52 o 
  -2 -16   4        1.05        9.09     42.58 o 
  -1 -16   4        0.64      -11.17     40.58 o 
   0 -16   4        0.36       27.18     38.04 o 
   1 -16   4        4.85       -0.77     38.19 o 
   2 -16   4      111.85      177.79     51.51 o 
   3 -16   4        2.49        6.31     43.51 o 
   4 -16   4       94.34       78.74     63.83 o 
   5 -16   4     1226.30     1469.49     85.53 o 
   6 -16   4      307.26      331.24     62.45 o 
   7 -16   4      103.46      161.37     37.72 o 
   8 -16   4      204.21      110.23     55.13 o 
   9 -16   4      472.05      473.64     49.59 o 
  10 -16   4     1206.70     1463.63     87.36 o 
  11 -16   4       62.23       81.41     34.34 o 
  -5 -15   4       20.33      110.42     54.05 o 
  -4 -15   4       49.18       34.80     39.42 o 
  -3 -15   4      400.29      389.32     59.21 o 
  -2 -15   4        3.48       -7.93     32.26 o 
  -1 -15   4       23.98       61.45     37.81 o 
   0 -15   4        3.14       69.69     44.66 o 
   1 -15   4        6.02      -22.18     32.26 o 
   2 -15   4       23.28       47.89     41.73 o 
   3 -15   4      352.13      386.06     42.36 o 
   4 -15   4      806.38      770.04     57.74 o 
   5 -15   4      451.84      420.70     43.79 o 
   6 -15   4      169.06      252.55     42.47 o 
   7 -15   4       26.88       29.92     25.85 o 
   8 -15   4      788.21      697.61    100.64 o 
   9 -15   4     1652.05     1822.25     95.83 o 
  10 -15   4     1199.98     1349.80    201.70 o 
  11 -15   4       79.67       90.46     31.98 o 
  12 -15   4       78.83      101.03     35.72 o 
  -7 -14   4     1410.09     1457.93    126.20 o 
  -6 -14   4       66.31       47.12     45.58 o 
  -5 -14   4       10.61        7.34     24.28 o 
  -4 -14   4      180.11      139.53     42.89 o 
  -3 -14   4       31.30       14.63     29.95 o 
  -2 -14   4       76.70      104.26     38.12 o 
  -1 -14   4        9.04       -8.32     33.19 o 
   0 -14   4      107.16       60.68     34.96 o 
   1 -14   4     1025.97     1029.73     90.63 o 
   2 -14   4       49.88       88.11     29.26 o 
   3 -14   4      205.65      291.02     36.06 o 
   4 -14   4      341.35      319.21     36.82 o 
   5 -14   4      946.76      877.02     82.93 o 
   6 -14   4      942.73     1034.87     95.79 o 
   7 -14   4        0.11        3.13     21.01 o 
   8 -14   4      266.83      339.23     39.79 o 
   9 -14   4     1345.18     1389.60     79.31 o 
  10 -14   4      408.54      536.35     48.53 o 
  11 -14   4      173.31      154.99     33.76 o 
  12 -14   4        1.38        8.24     30.15 o 
  13 -14   4      123.16      128.44     48.51 o 
  -8 -13   4     1090.65     1169.49    112.11 o 
  -7 -13   4     1645.56     1311.56    113.42 o 
  -6 -13   4      318.34      377.61     63.91 o 
  -5 -13   4        3.71       11.09     31.65 o 
  -4 -13   4        6.23       58.06     34.73 o 
  -3 -13   4       47.77       70.92     35.34 o 
  -2 -13   4        0.14        8.62     31.72 o 
  -1 -13   4        2.44       27.64     29.65 o 
   0 -13   4        9.07        8.01     33.03 o 
   1 -13   4      594.11      580.89     64.60 o 
   2 -13   4       20.38        8.79     25.37 o 
   3 -13   4        1.86      -11.33     30.80 o 
   4 -13   4     1957.72     1913.63    124.28 o 
   5 -13   4     2977.06     2788.15    132.36 o 
   6 -13   4      537.80      582.75     48.66 o 
   7 -13   4      264.71      247.43     33.76 o 
   8 -13   4        2.65       -1.09     21.91 o 
   9 -13   4       19.90        2.39     21.36 o 
  10 -13   4       45.30       37.28     24.83 o 
  11 -13   4        9.60       20.87     28.88 o 
  12 -13   4        2.06      -18.56     30.80 o 
  13 -13   4        2.72       10.63     36.65 o 
  14 -13   4       15.08       16.86     39.89 o 
  -9 -12   4      121.96       78.23     50.28 o 
  -8 -12   4     2141.91     2307.48    158.16 o 
  -7 -12   4     2223.36     2293.01    153.54 o 
  -6 -12   4     2237.76     2340.23    101.58 o 
  -5 -12   4      891.75      760.54     69.22 o 
  -4 -12   4      191.63      169.17     36.19 o 
  -3 -12   4      646.80      498.43     55.67 o 
  -2 -12   4       72.58      106.57     33.03 o 
  -1 -12   4      527.97      514.37     57.13 o 
   0 -12   4       40.04       57.06     30.49 o 
   1 -12   4        7.65       19.17     28.41 o 
   2 -12   4      288.82      255.29     31.79 o 
   3 -12   4     1184.07     1065.24     58.99 o 
   4 -12   4     2750.88     2670.11    106.64 o 
   5 -12   4     4658.97     4155.72    148.47 o 
   6 -12   4      119.12       74.86     23.32 o 
   7 -12   4        2.94       12.76     19.31 o 
   8 -12   4        2.01       -2.05     19.57 o 
   9 -12   4       41.37       -3.93     21.61 o 
  10 -12   4      387.59      402.74     40.56 o 
  11 -12   4        9.34      -19.88     19.93 o 
  12 -12   4       10.05       37.65     34.42 o 
  13 -12   4       53.06       70.22     43.51 o 
  14 -12   4      129.66      148.92     45.51 o 
 -10 -11   4      160.26      184.11     53.05 o 
  -9 -11   4     1845.49     1782.80    133.98 o 
  -8 -11   4     2563.57     2869.98    178.33 o 
  -7 -11   4     1738.77     1706.80    123.59 o 
  -6 -11   4      434.30      436.58     39.08 o 
  -5 -11   4       35.96      112.19     33.34 o 
  -4 -11   4       15.44       -2.23     23.10 o 
  -3 -11   4      127.48      128.44     32.11 o 
  -2 -11   4     1277.59     1159.02     82.93 o 
  -1 -11   4     1452.29     1397.95     94.63 o 
   0 -11   4     1371.16     1408.11     95.02 o 
   1 -11   4      199.45      185.08     26.78 o 
   2 -11   4     3217.77     3413.37    124.03 o 
   3 -11   4     6217.19     7047.89    316.94 o 
   4 -11   4     3457.54     3192.74     90.13 o 
   5 -11   4     1741.87     1849.29     60.70 o 
   6 -11   4        0.26       15.91     25.33 o 
   7 -11   4      240.05      322.46     41.39 o 
   8 -11   4       86.49      107.55     23.59 o 
   9 -11   4      311.45      280.45     32.20 o 
  10 -11   4       24.57        9.09     19.74 o 
  11 -11   4       81.51       48.60     31.22 o 
  12 -11   4      597.67      519.29     64.83 o 
  13 -11   4      438.46      586.05     73.92 o 
  14 -11   4       42.62       63.76     45.66 o 
  15 -11   4      214.51      166.71     52.13 o 
 -11 -10   4      340.11      330.41     62.68 o 
 -10 -10   4      327.34      392.01     67.14 o 
  -9 -10   4      544.65      561.64     70.53 o 
  -8 -10   4       13.55       -6.70     31.42 o 
  -7 -10   4        0.54        7.93     26.80 o 
  -6 -10   4      740.45      663.79     44.77 o 
  -5 -10   4      684.87      663.54     44.78 o 
  -4 -10   4     1232.72     1364.22     88.55 o 
  -3 -10   4       59.97       32.19     26.18 o 
  -2 -10   4     2740.45     2823.01    146.61 o 
  -1 -10   4       12.70       21.56     24.49 o 
   0 -10   4     1053.22     1381.01     89.94 o 
   1 -10   4       24.43       69.53     19.73 o 
   2 -10   4     2436.39     2175.76     86.68 o 
   3 -10   4     2426.42     2617.49     76.31 o 
   4 -10   4      638.02      596.76     30.04 o 
   5 -10   4     1602.71     1631.90     80.08 o 
   6 -10   4     1935.70     1921.11     61.06 o 
   7 -10   4     3756.55     3654.61     99.77 o 
   8 -10   4       16.77        6.59     26.06 o 
   9 -10   4      814.46      768.33     55.98 o 
  10 -10   4      165.53      109.96     54.52 o 
  11 -10   4       11.18       15.03     19.94 o 
  12 -10   4       12.89       18.02     34.34 o 
  13 -10   4       31.36       16.09     31.49 o 
  14 -10   4      112.85       98.48     45.74 o 
  15 -10   4      815.74      814.28     91.71 o 
 -12  -9   4       19.09      -12.78     39.04 o 
 -11  -9   4      201.37      196.51     54.82 o 
 -10  -9   4      205.51      229.54     54.21 o 
  -9  -9   4       70.38      121.35     40.27 o 
  -8  -9   4      316.99      352.89     54.44 o 
  -7  -9   4     1213.16     1145.78    123.93 o 
  -6  -9   4     2436.98     2046.77    150.38 o 
  -5  -9   4     5179.78     4672.00    421.50 o 
  -4  -9   4     3637.75     2941.89    146.61 o 
  -3  -9   4     1945.88     1623.33     95.25 o 
  -2  -9   4        1.76       -7.32     23.18 o 
  -1  -9   4      304.62      283.44     39.27 o 
   0  -9   4     3628.33     3854.35    182.49 o 
   1  -9   4      353.83      314.81     34.19 o 
   2  -9   4       19.38       13.32     11.33 o 
   3  -9   4     1265.83     1192.04     57.51 o 
   4  -9   4     1270.89     1185.07     42.37 o 
   5  -9   4     2201.27     2024.39    127.20 o 
   6  -9   4    10228.56    10465.02    293.46 o 
   7  -9   4     8867.01     8781.81    229.37 o 
   8  -9   4      865.51      834.10     36.27 o 
   9  -9   4       25.66       54.62     14.77 o 
  10  -9   4       11.69        8.93     17.57 o 
  11  -9   4     1289.20     1292.00    100.87 o 
  12  -9   4     1192.15     1077.86     92.94 o 
  13  -9   4      883.81      800.42     82.31 o 
  14  -9   4       69.82      108.80     42.20 o 
  15  -9   4       64.34       46.05     46.59 o 
 -13  -8   4     1459.79     1709.96    143.45 o 
 -12  -8   4      118.40      100.10     46.51 o 
 -11  -8   4      272.47      297.92     56.21 o 
 -10  -8   4      124.91      142.07     40.66 o 
  -9  -8   4      490.78      490.96     63.99 o 
  -8  -8   4      647.25      610.69     66.37 o 
  -7  -8   4     3051.84     2823.20    104.91 o 
  -6  -8   4     5769.50     5868.53    186.32 o 
  -5  -8   4     9606.00     9991.13    295.65 o 
  -4  -8   4     1915.44     1835.78    100.87 o 
  -3  -8   4      191.69      205.59     30.88 o 
  -2  -8   4     7291.60     7141.37    301.69 o 
  -1  -8   4    16692.27    17593.54    694.32 o 
   0  -8   4    18149.02    19950.30    781.79 o 
   1  -8   4      968.32      736.19    105.62 o 
   2  -8   4      520.62      494.91     24.74 o 
   3  -8   4      450.29      449.16     23.45 o 
   4  -8   4     2077.64     2364.05     67.18 o 
   5  -8   4     6851.47     6862.35    164.15 o 
   6  -8   4     9966.96    10563.55    244.26 o 
   7  -8   4     4183.49     3993.65    104.55 o 
   8  -8   4     2493.19     2253.68     81.53 o 
   9  -8   4        5.54        3.09     13.94 o 
  10  -8   4      203.68      223.10     27.33 o 
  11  -8   4     6096.70     6494.64    267.54 o 
  12  -8   4     2466.92     2323.81    147.92 o 
  13  -8   4     1644.96     1616.25    120.81 o 
  14  -8   4      536.40      599.14     74.38 o 
  15  -8   4        1.82      -28.18     39.19 o 
  16  -8   4        3.60      -14.48     45.05 o 
 -13  -7   4      633.89      511.52     77.85 o 
 -12  -7   4      714.17      706.41     84.32 o 
 -11  -7   4      224.55      206.05     48.13 o 
 -10  -7   4      431.88      425.74     59.29 o 
  -9  -7   4        8.12       -2.23     29.57 o 
  -8  -7   4      611.73      622.32     65.99 o 
  -7  -7   4     1803.87     1784.73     73.62 o 
  -6  -7   4     1988.03     1929.79     76.82 o 
  -5  -7   4     2065.82     2108.73     89.36 o 
  -4  -7   4      674.39      608.61     48.90 o 
  -3  -7   4     8784.42     8531.39    349.43 o 
  -2  -7   4    18631.76    18915.41    738.36 o 
  -1  -7   4    20138.84    22002.30    854.17 o 
   0  -7   4    10754.78    11224.45    309.48 o 
   1  -7   4     4366.52     4849.29    119.62 o 
   2  -7   4      289.54      316.72     24.82 o 
   3  -7   4     2133.00     2124.72     60.60 o 
   4  -7   4     3543.71     4149.69    104.54 o 
   5  -7   4     1727.90     1408.00     45.35 o 
   6  -7   4      231.71      167.49     16.22 o 
   7  -7   4       19.59       12.87     11.99 o 
   8  -7   4     1498.34     1432.88     48.85 o 
   9  -7   4     1525.84     1467.99     50.73 o 
  10  -7   4     3738.73     3787.13    103.22 o 
  11  -7   4     5626.17     5733.48    183.74 o 
  12  -7   4     4376.14     4409.75    211.25 o 
  13  -7   4      591.80      349.44    139.56 o 
  14  -7   4      980.97     1050.14     97.10 o 
  15  -7   4       30.14       33.19     37.04 o 
  16  -7   4       73.32       38.81     47.12 o 
 -14  -6   4      378.20      316.55     65.53 o 
 -13  -6   4      222.65      310.31     59.52 o 
 -12  -6   4      113.00      143.76     47.05 o 
 -11  -6   4       19.76       33.65     32.03 o 
 -10  -6   4      116.31      121.12     39.58 o 
  -9  -6   4      112.45      134.21     36.42 o 
  -8  -6   4      678.06      773.70     70.38 o 
  -7  -6   4      994.70     1017.79     48.92 o 
  -6  -6   4      703.90      718.29     52.36 o 
  -5  -6   4     1032.11     1071.76     48.86 o 
  -4  -6   4      184.02      187.60     20.12 o 
  -3  -6   4     1878.28     1754.77     91.71 o 
  -2  -6   4      502.65      327.64     35.73 o 
  -1  -6   4      437.73      335.46     24.76 o 
   0  -6   4      968.87      951.52     34.04 o 
   1  -6   4      669.19      811.73     30.12 o 
   2  -6   4     1134.42     1329.60     41.48 o 
   3  -6   4       72.62      103.30     15.90 o 
   4  -6   4       35.58        1.12     13.55 o 
   5  -6   4     1133.13     1334.28     97.33 o 
   6  -6   4      142.30      104.32     17.42 o 
   7  -6   4      785.55      820.36     41.82 o 
   8  -6   4     4191.17     3711.40    195.35 o 
   9  -6   4      298.51      343.11     28.11 o 
  10  -6   4     1312.66     1286.84     60.42 o 
  11  -6   4     1871.58     1799.29     77.84 o 
  12  -6   4      925.74      989.78     56.98 o 
  13  -6   4       12.53        8.98     20.85 o 
  14  -6   4       21.01       39.11     25.90 o 
  15  -6   4      275.55      271.74     55.29 o 
  16  -6   4       50.37       53.75     46.59 o 
 -15  -5   4       12.71       48.90     44.89 o 
 -14  -5   4       14.04       -0.31     36.73 o 
 -13  -5   4      236.91      228.23     55.90 o 
 -12  -5   4       74.75       44.35     33.88 o 
 -11  -5   4      198.78      230.23     50.05 o 
 -10  -5   4        5.65       50.20     33.34 o 
  -9  -5   4      690.00      517.14     59.14 o 
  -8  -5   4     2663.09     2895.56    100.99 o 
  -7  -5   4      439.69      477.38     31.21 o 
  -6  -5   4     1082.37      946.98     51.74 o 
  -5  -5   4     3114.80     3106.28    103.25 o 
  -4  -5   4     2847.10     2970.12     98.78 o 
  -3  -5   4      548.23      560.87     41.27 o 
  -2  -5   4      175.52      161.86     25.72 o 
  -1  -5   4     2460.42     2520.03     81.78 o 
   0  -5   4    10108.26    10508.28    236.67 o 
   1  -5   4       67.16       71.32     10.56 o 
   2  -5   4     2702.99     2400.79     63.18 o 
   3  -5   4      705.94      636.14     33.78 o 
   4  -5   4       63.70       50.16     10.59 o 
   5  -5   4     4314.63     4960.16    119.75 o 
   6  -5   4     2398.32     2679.70     72.45 o 
   7  -5   4      610.45      612.24     27.64 o 
   8  -5   4      494.01      450.60     24.17 o 
   9  -5   4      876.50     1047.44     39.40 o 
  10  -5   4      561.87      537.33     58.67 o 
  11  -5   4      484.47      460.16     37.32 o 
  12  -5   4     1600.53     1497.69    124.36 o 
  13  -5   4     1219.32     1411.96     73.30 o 
  14  -5   4     1654.65     1730.98     85.73 o 
  15  -5   4       12.28        4.64     26.45 o 
  16  -5   4       39.92       21.22     32.31 o 
 -15  -4   4       37.27       66.84     47.74 o 
 -14  -4   4       33.14       17.94     36.11 o 
 -13  -4   4       30.28       81.54     38.27 o 
 -12  -4   4       94.59       55.06     32.96 o 
 -11  -4   4       32.32        1.77     25.41 o 
 -10  -4   4       37.37       77.46     33.03 o 
  -9  -4   4      595.39      612.70     62.68 o 
  -8  -4   4       71.00       60.63     17.25 o 
  -7  -4   4     2358.50     2237.19     79.80 o 
  -6  -4   4       11.07       10.59     12.67 o 
  -5  -4   4     5387.41     5908.44    215.26 o 
  -4  -4   4      123.84       67.67     14.29 o 
  -3  -4   4     3346.72     3233.28    102.64 o 
  -2  -4   4     2161.85     2399.60     77.68 o 
  -1  -4   4     1382.35     1680.70     88.44 o 
   0  -4   4     6658.83     6062.33    170.32 o 
   1  -4   4    10341.44    11763.03    260.90 o 
   2  -4   4     2678.79     3158.54     77.87 o 
   3  -4   4     1030.62      697.03     25.45 o 
   4  -4   4      155.04       98.12     11.36 o 
   5  -4   4      351.89      485.02     25.39 o 
   6  -4   4        4.49        7.43      9.72 o 
   7  -4   4     2840.89     3045.73     80.59 o 
   8  -4   4      433.89      426.82     23.01 o 
   9  -4   4      694.72      656.90     29.50 o 
  10  -4   4       32.11       41.64     19.30 o 
  11  -4   4     1544.57     1647.71     74.49 o 
  12  -4   4     7531.86     7678.80    239.87 o 
  13  -4   4     4065.21     3603.74    135.37 o 
  14  -4   4     1110.53     1244.07     70.51 o 
  15  -4   4       35.99       81.98     28.98 o 
  16  -4   4      200.17      210.59     51.01 o 
 -15  -3   4        4.17       -1.69     41.58 o 
 -14  -3   4       43.52       51.28     40.96 o 
 -13  -3   4       43.10       65.45     37.27 o 
 -12  -3   4        0.62       -3.85     27.26 o 
 -11  -3   4       47.87       30.03     29.41 o 
 -10  -3   4        4.43       -4.24     25.56 o 
  -9  -3   4      173.37      226.31     40.58 o 
  -8  -3   4     5259.39     5649.57    173.45 o 
  -7  -3   4       47.09       63.95     15.92 o 
  -6  -3   4     1142.95     1061.14     44.75 o 
  -5  -3   4     1556.93     1179.28     52.63 o 
  -4  -3   4      365.95      440.71     25.54 o 
  -3  -3   4     4300.87     3950.77    174.64 o 
  -2  -3   4     1116.96      910.58     36.75 o 
  -1  -3   4        0.55       25.06     17.29 o 
   0  -3   4     9406.77    10479.35    282.38 o 
   1  -3   4    11056.63    10624.74    235.20 o 
   2  -3   4     2502.88     2439.39     61.34 o 
   3  -3   4      106.57      146.70     11.49 o 
   4  -3   4     3003.41     2826.25     88.15 o 
   5  -3   4      889.54      960.77     36.64 o 
   6  -3   4     5853.25     6390.75    150.70 o 
   7  -3   4     1024.24     1210.35     40.23 o 
   8  -3   4      401.41      472.22     23.79 o 
   9  -3   4        1.06       17.90     19.40 o 
  10  -3   4       23.44       14.77     19.27 o 
  11  -3   4     2445.15     2595.90    102.74 o 
  12  -3   4     3192.78     3347.85    127.14 o 
  13  -3   4     2758.82     2473.88    125.93 o 
  14  -3   4        6.16       47.41     27.67 o 
  15  -3   4        9.35       71.29     30.05 o 
  16  -3   4      234.46      243.16    109.61 o 
 -16  -2   4     1110.65     1289.46    124.28 o 
 -15  -2   4      512.93      335.11     62.22 o 
 -14  -2   4      509.72      446.53     66.45 o 
 -13  -2   4       24.98       35.34     33.96 o 
 -12  -2   4      372.57      409.49     58.29 o 
 -11  -2   4       24.48       13.71     29.65 o 
 -10  -2   4      166.41      276.74     47.20 o 
  -9  -2   4      136.96      101.10     32.34 o 
  -8  -2   4      229.73      294.40     50.74 o 
  -7  -2   4      778.74      778.98     37.89 o 
  -6  -2   4     1790.76     2054.02     72.40 o 
  -5  -2   4     4246.57     4673.39    141.23 o 
  -4  -2   4     9255.52     9983.24    280.64 o 
  -3  -2   4    14230.07    14326.62    316.35 o 
  -2  -2   4      126.10      128.60     10.46 o 
  -1  -2   4    11170.31    11828.54    316.08 o 
   0  -2   4     5214.58     6225.73    171.88 o 
   1  -2   4     4254.00     5117.69    117.71 o 
   2  -2   4       75.54      113.68      9.08 o 
   3  -2   4     2015.57     2117.01     66.61 o 
   4  -2   4      428.99      496.13     20.78 o 
   5  -2   4      559.25      513.75     22.56 o 
   6  -2   4       78.33       69.76     18.91 o 
   7  -2   4       10.12        7.29     10.63 o 
   8  -2   4      265.29      244.46     18.03 o 
   9  -2   4     2402.39     2394.57    118.58 o 
  10  -2   4      395.07      388.27     34.49 o 
  11  -2   4      413.93      415.05     38.02 o 
  12  -2   4      964.12     1000.02     61.23 o 
  13  -2   4       47.09       30.44     23.79 o 
  14  -2   4       10.82       30.65     27.34 o 
  15  -2   4       29.28       71.35     40.43 o 
 -16  -1   4     1061.78     1171.11    117.20 o 
 -15  -1   4     1012.07     1063.15    105.03 o 
 -14  -1   4       71.37       98.95     47.51 o 
 -13  -1   4      232.70      176.79     44.97 o 
 -12  -1   4     2684.09     2936.74    171.33 o 
 -11  -1   4     1925.32     1890.91    123.28 o 
 -10  -1   4     4486.79     4435.71    221.76 o 
  -9  -1   4      204.35      257.99     23.03 o 
  -8  -1   4      123.09       76.15     15.87 o 
  -7  -1   4      155.35      194.19     19.91 o 
  -6  -1   4     2991.91     2568.53     99.91 o 
  -5  -1   4    10693.25    12571.07    352.03 o 
  -4  -1   4    16016.34    17434.74    479.39 o 
  -3  -1   4     4587.90     5159.85    120.55 o 
  -2  -1   4        2.62        4.07      5.88 o 
  -1  -1   4     6717.92     7130.59    159.83 o 
   0  -1   4     7023.64     7846.92    174.78 o 
   1  -1   4    30539.89    32698.97    614.16 o 
   2  -1   4     6179.73     7078.92    159.42 o 
   3  -1   4      746.91      816.91     32.41 o 
   4  -1   4       31.88       39.70     10.81 o 
   5  -1   4     1822.82     2246.53     60.70 o 
   6  -1   4        2.35       20.19     11.68 o 
   7  -1   4     1500.51     1673.23     50.52 o 
   8  -1   4     4015.05     3563.29    120.09 o 
   9  -1   4     2861.85     3446.70    120.73 o 
  10  -1   4      545.92      595.36     42.62 o 
  11  -1   4     1911.00     1788.90     80.30 o 
  12  -1   4      818.82      809.90     67.95 o 
  13  -1   4      157.89       76.85     26.28 o 
  14  -1   4       21.77      -20.25     23.97 o 
  15  -1   4        5.74      -28.38     28.38 o 
 -16   0   4      517.35      579.51     87.70 o 
 -15   0   4      304.96      304.31     63.14 o 
 -14   0   4        2.94      -13.71     33.03 o 
 -13   0   4      497.84      471.55     65.76 o 
 -12   0   4     5486.02     5113.09    258.41 o 
 -11   0   4    11376.94    11102.75    481.72 o 
 -10   0   4     2160.94     2290.93    135.52 o 
  -9   0   4     2906.48     2629.81     91.02 o 
  -8   0   4       15.08       37.18     14.16 o 
  -7   0   4      686.92      725.12     36.19 o 
  -6   0   4    12644.03    13860.90    388.40 o 
  -5   0   4     4940.60     6080.46    179.16 o 
  -4   0   4     2202.58     2081.93     56.15 o 
  -3   0   4      136.34      133.07     13.55 o 
  -2   0   4      751.24      672.80     22.60 o 
  -1   0   4     3197.23     3554.95     83.52 o 
   0   0   4    30340.76    32196.59    839.56 o 
   1   0   4     5052.53     5854.68    163.88 o 
   2   0   4     5059.27     5014.64    115.65 o 
   3   0   4     3494.00     3290.32    171.15 o 
   4   0   4     3333.77     3425.36     85.07 o 
   5   0   4      485.61      429.85     20.69 o 
   6   0   4     1201.27     1309.14     41.84 o 
   7   0   4     2858.59     3147.63    147.57 o 
   8   0   4      765.23      666.11     40.01 o 
   9   0   4      347.58      295.78     30.10 o 
  10   0   4     2324.85     2196.61     90.11 o 
  11   0   4     1501.80     1462.66     72.35 o 
  12   0   4       40.81       41.27     23.19 o 
  13   0   4      118.87       59.29     35.73 o 
  14   0   4        0.18      -23.20     23.20 o 
  15   0   4      253.95      294.19     41.94 o 
 -16   1   4       39.08       23.72     46.74 o 
 -15   1   4       17.15       25.56     37.81 o 
 -14   1   4      330.26      443.91     68.45 o 
 -13   1   4     1273.59     1123.90     99.25 o 
 -12   1   4     2022.97     1936.34    130.67 o 
 -11   1   4     5441.18     5681.28    274.82 o 
 -10   1   4      226.84      233.31     42.89 o 
  -9   1   4      680.00      679.01     37.01 o 
  -8   1   4     1051.47     1155.80     50.57 o 
  -7   1   4        4.36       -1.33     12.91 o 
  -6   1   4     5660.33     5676.95    170.93 o 
  -5   1   4     1863.13     1585.96     59.54 o 
  -4   1   4      898.56     1008.35     32.56 o 
  -3   1   4     6520.03     6909.30    190.42 o 
  -2   1   4    16532.90    17214.82    375.68 o 
  -1   1   4      762.40      765.67     24.10 o 
   0   1   4    21765.18    23245.12    503.39 o 
   1   1   4    13352.48    14463.84    316.79 o 
   2   1   4     1094.39     1092.76     32.44 o 
   3   1   4       22.79       35.58      9.09 o 
   4   1   4       90.24       53.69     19.53 o 
   5   1   4     1140.20     1178.83     38.55 o 
   6   1   4      484.88      406.92     23.73 o 
   7   1   4      576.59      547.65     25.65 o 
   8   1   4       37.80       71.40     19.31 o 
   9   1   4     2597.15     2784.80    104.46 o 
  10   1   4      931.63      931.63     54.06 o 
  11   1   4     2468.09     2476.81    102.03 o 
  12   1   4      673.46      600.48     47.34 o 
  13   1   4       16.79       19.94     25.51 o 
  14   1   4       21.32      -10.59     23.52 o 
  15   1   4       21.18       44.74     32.10 o 
 -16   2   4      445.95      427.66     79.39 o 
 -15   2   4       56.31      119.58     51.98 o 
 -14   2   4      627.61      558.18     74.07 o 
 -13   2   4      721.46      501.97     71.46 o 
 -12   2   4      260.97      322.40     53.67 o 
 -11   2   4      537.28      558.18     65.07 o 
 -10   2   4     5450.85     5284.14    167.61 o 
  -9   2   4     4921.13     5099.81    161.34 o 
  -8   2   4      181.76      215.63     40.89 o 
  -7   2   4      788.33      691.74     37.31 o 
  -6   2   4       39.68      356.74     48.05 o 
  -5   2   4     3929.85     4514.57    139.74 o 
  -4   2   4    18484.68    19496.38    426.88 o 
  -3   2   4     8769.67    10242.37    276.55 o 
  -2   2   4     9529.32     9738.54    217.23 o 
  -1   2   4      971.80      943.37     28.61 o 
   0   2   4     1648.81     1507.46     41.43 o 
   1   2   4       85.78       95.97     13.95 o 
   2   2   4     5758.46     5599.87    130.69 o 
   3   2   4     8926.44     9847.08    270.22 o 
   4   2   4     9833.47    10632.35    240.65 o 
   5   2   4      512.29      437.81     28.21 o 
   6   2   4       88.38       86.90     13.54 o 
   7   2   4     1191.26     1308.22     54.75 o 
   8   2   4      937.15     1061.56     54.28 o 
   9   2   4     1255.76     1253.63     70.99 o 
  10   2   4     3140.05     2795.79    108.70 o 
  11   2   4      529.69      487.35     42.37 o 
  12   2   4      116.59      113.46     29.47 o 
  13   2   4     1024.76     1133.78     69.47 o 
  14   2   4      501.16      514.28     50.15 o 
 -16   3   4      309.85      311.16     65.07 o 
 -15   3   4        2.83       66.91     46.74 o 
 -14   3   4      390.64      395.48     68.53 o 
 -13   3   4       11.88      -33.96     33.96 o 
 -12   3   4     1305.31     1498.13    116.27 o 
 -11   3   4     4395.58     4153.58    219.76 o 
 -10   3   4     5939.75     5667.17    224.77 o 
  -9   3   4    10687.41    11323.16    330.51 o 
  -8   3   4     1265.86     1226.20     56.99 o 
  -7   3   4     2206.34     2253.11     83.72 o 
  -6   3   4     1084.32     1169.47     93.17 o 
  -5   3   4     2780.17     3558.70    114.64 o 
  -4   3   4     2934.09     2935.84     74.33 o 
  -3   3   4     2819.26     3120.77     93.65 o 
  -2   3   4      119.21       79.48      9.66 o 
  -1   3   4     1225.66     1179.02     35.07 o 
   0   3   4     4055.43     3942.70     94.95 o 
   1   3   4    18414.20    20325.05    539.66 o 
   2   3   4    40839.95    44531.50   1163.42 o 
   3   3   4    25190.58    25653.91    681.61 o 
   4   3   4     5126.17     4883.64    119.77 o 
   5   3   4      115.36      106.40     13.98 o 
   6   3   4      170.88      201.62     17.57 o 
   7   3   4     2170.68     2147.44     77.02 o 
   8   3   4       97.77       37.73     19.42 o 
   9   3   4      257.58      216.27     28.12 o 
  10   3   4       12.92       11.38     19.68 o 
  11   3   4      845.28      936.92     58.42 o 
  12   3   4      765.05      655.72     51.69 o 
  13   3   4     1591.89     1554.36     83.59 o 
  14   3   4      865.77      896.60     91.17 o 
 -16   4   4       96.18      108.80     46.43 o 
 -15   4   4      108.59       84.24     47.36 o 
 -14   4   4      106.94       55.75     42.35 o 
 -13   4   4       46.27       78.85     41.43 o 
 -12   4   4     1452.23     1516.61    114.89 o 
 -11   4   4     1116.22      946.49     86.32 o 
 -10   4   4    10073.92    10654.60    316.07 o 
  -9   4   4     8840.03     8791.78    264.28 o 
  -8   4   4     1180.12     1074.90    132.25 o 
  -7   4   4        8.44       -8.64     15.15 o 
  -6   4   4      459.00      492.14     31.98 o 
  -5   4   4     1716.66     1662.90     64.89 o 
  -4   4   4     1333.65     1565.63     44.98 o 
  -3   4   4     1710.15     1284.67     45.84 o 
  -2   4   4      156.03      193.22     13.20 o 
  -1   4   4      205.20      294.17     16.35 o 
   0   4   4     3187.81     2665.33     69.51 o 
   1   4   4     6383.92     6308.71    250.91 o 
   2   4   4    47636.75    51732.55   1350.46 o 
   3   4   4    16082.31    16241.22    362.42 o 
   4   4   4     1347.37     1431.15     46.47 o 
   5   4   4      193.77      226.73     18.49 o 
   6   4   4     4169.54     4602.09    118.88 o 
   7   4   4      207.92      195.06     25.64 o 
   8   4   4     2056.10     2326.24    119.58 o 
   9   4   4      255.22      288.08     31.46 o 
  10   4   4      609.64      555.11     43.69 o 
  11   4   4      322.92      316.75     46.20 o 
  12   4   4     1220.34     1250.93     73.07 o 
  13   4   4      693.70      495.58     68.30 o 
 -16   5   4      127.34      105.95     39.89 o 
 -15   5   4       21.45       39.19     31.57 o 
 -14   5   4      420.08      417.96     62.22 o 
 -13   5   4        4.44        8.16     29.34 o 
 -12   5   4     1186.54     1272.67    101.80 o 
 -11   5   4     3210.11     3090.18    114.79 o 
 -10   5   4     4443.32     4580.87    154.42 o 
  -9   5   4       11.77       -7.56     17.71 o 
  -8   5   4       14.61       28.67     15.22 o 
  -7   5   4     2341.82     2467.87     91.95 o 
  -6   5   4     3407.53     3249.11    111.64 o 
  -5   5   4     4733.28     4649.54    148.10 o 
  -4   5   4     2360.71     2573.79     66.99 o 
  -3   5   4     1889.67     1884.00    172.41 o 
  -2   5   4     5161.33     5268.24    198.28 o 
  -1   5   4      558.18      736.35     27.89 o 
   0   5   4        9.67       37.62     12.87 o 
   1   5   4     1004.25      945.12     43.16 o 
   2   5   4     6983.07     7896.94    226.00 o 
   3   5   4      835.10      880.38     43.38 o 
   4   5   4     1139.83     1035.69     95.34 o 
   5   5   4     2306.27     2446.91     72.87 o 
   6   5   4     2329.40     2571.76     91.70 o 
   7   5   4       29.23       11.78     23.41 o 
   8   5   4      306.29      275.19     31.10 o 
   9   5   4      417.03      482.65     41.16 o 
  10   5   4      800.59      715.62     55.09 o 
  11   5   4      251.96      287.70     46.97 o 
  12   5   4        5.78       28.49     41.97 o 
 -16   6   4      139.73      240.63     58.21 o 
 -15   6   4      121.89       97.64     42.58 o 
 -14   6   4     1259.97     1270.59    110.11 o 
 -13   6   4        1.99        9.01     26.41 o 
 -12   6   4        3.82      -25.80     25.80 o 
 -11   6   4      228.59      232.83     28.23 o 
 -10   6   4      243.19      197.81     25.95 o 
  -9   6   4      356.16      318.42     30.68 o 
  -8   6   4        4.57       26.98     17.48 o 
  -7   6   4      144.84      132.23     47.78 o 
  -6   6   4     1393.26     1369.73     62.49 o 
  -5   6   4       72.52       44.60     16.20 o 
  -4   6   4     7310.46     7856.06    181.97 o 
  -3   6   4      260.72      383.74     18.54 o 
  -2   6   4     1423.66     1907.39     66.18 o 
  -1   6   4     1288.09     1176.57     49.82 o 
   0   6   4      219.10      274.35     22.89 o 
   1   6   4     1532.79     1343.18     55.44 o 
   2   6   4       19.70       41.22     50.74 o 
   3   6   4     3957.83     4279.96    136.57 o 
   4   6   4     2844.82     3090.97    106.19 o 
   5   6   4     2723.45     2416.41     73.39 o 
   6   6   4      181.93      150.18     22.31 o 
   7   6   4      167.32      139.91     33.80 o 
   8   6   4       12.85       23.94     20.49 o 
   9   6   4      374.16      394.06     39.17 o 
  10   6   4      112.42       87.82     26.59 o 
  11   6   4        4.26      -22.48     39.04 o 
  12   6   4      181.27      182.65     51.82 o 
 -16   7   4      342.46      396.40     66.76 o 
 -15   7   4      576.31      832.69     92.40 o 
 -14   7   4      840.40      759.46     86.01 o 
 -13   7   4        0.06      -12.63     29.11 o 
 -12   7   4      120.40       97.87     35.81 o 
 -11   7   4      120.87       93.31     21.83 o 
 -10   7   4      519.32      496.19     39.40 o 
  -9   7   4       54.22       22.54     18.14 o 
  -8   7   4      114.85      193.27     24.92 o 
  -7   7   4       12.78       53.59     18.63 o 
  -6   7   4      147.98       85.63     24.68 o 
  -5   7   4      846.69     1005.70     51.95 o 
  -4   7   4      511.83      468.70     33.92 o 
  -3   7   4     2659.01     2530.53     68.98 o 
  -2   7   4      970.03     1085.65     37.82 o 
  -1   7   4      257.45      223.43     21.77 o 
   0   7   4      192.88      221.21     21.65 o 
   1   7   4      826.68      698.32     38.96 o 
   2   7   4      137.72      115.74     20.53 o 
   3   7   4     2566.22     2600.60     94.39 o 
   4   7   4     2377.93     2370.01     72.92 o 
   5   7   4       40.65       48.58     14.33 o 
   6   7   4      451.12      395.94     27.46 o 
   7   7   4      535.04      500.95     39.79 o 
   8   7   4      262.02      278.17     33.51 o 
   9   7   4      186.99      201.38     32.64 o 
  10   7   4      330.19      288.91     56.75 o 
  11   7   4       58.44       79.70     48.13 o 
 -16   8   4      421.70      568.27     82.08 o 
 -15   8   4       56.40      100.79     44.89 o 
 -14   8   4       32.54       20.79     32.26 o 
 -13   8   4       78.02       64.83     40.50 o 
 -12   8   4      660.20      616.54     48.18 o 
 -11   8   4       40.85       78.74     23.28 o 
 -10   8   4       20.16       23.88     19.00 o 
  -9   8   4      161.07      112.77     23.86 o 
  -8   8   4        1.53        9.12     17.13 o 
  -7   8   4        3.55        0.93     16.02 o 
  -6   8   4       72.80       50.15     18.14 o 
  -5   8   4       19.57       10.15     17.61 o 
  -4   8   4     1310.25     1497.56    113.77 o 
  -3   8   4       39.63       -3.75     16.29 o 
  -2   8   4     1059.49     1294.16     44.34 o 
  -1   8   4      870.99      920.48     36.66 o 
   0   8   4      251.86      252.08     24.67 o 
   1   8   4       86.93      118.51     30.92 o 
   2   8   4      630.03      650.86     40.70 o 
   3   8   4      811.74      714.78     43.51 o 
   4   8   4     1862.26     1953.31    109.14 o 
   5   8   4       88.40      120.14     19.35 o 
   6   8   4       92.89       94.76     24.68 o 
   7   8   4      747.03      623.60     45.78 o 
   8   8   4      167.94      195.04     48.36 o 
   9   8   4      705.58      695.09     75.31 o 
  10   8   4      303.32      370.61     66.22 o 
 -15   9   4       82.66      136.45     47.97 o 
 -14   9   4      695.50      584.67     79.23 o 
 -13   9   4      790.04      819.90     88.17 o 
 -12   9   4      318.15      453.26     70.88 o 
 -11   9   4      177.37      231.82     41.12 o 
 -10   9   4      108.42       90.64     23.55 o 
  -9   9   4      138.03      114.64     30.61 o 
  -8   9   4      203.87      239.15     28.77 o 
  -7   9   4      579.28      515.45     55.29 o 
  -6   9   4      886.63      852.64     54.13 o 
  -5   9   4       21.86       11.54     18.54 o 
  -4   9   4     1882.85     1998.07     85.05 o 
  -3   9   4     2528.59     2245.09    118.58 o 
  -2   9   4       42.84       58.91     20.60 o 
  -1   9   4      981.23     1031.27     74.15 o 
   0   9   4      648.95      673.15     66.64 o 
   1   9   4       37.13        2.45     16.00 o 
   2   9   4      234.80      216.76     49.90 o 
   3   9   4     1502.90     1593.96     92.79 o 
   4   9   4      452.05      394.43     29.02 o 
   5   9   4      186.30      211.06     27.73 o 
   6   9   4       50.29       47.62     22.62 o 
   7   9   4       74.06       21.71     32.96 o 
   8   9   4      507.67      425.20     59.68 o 
   9   9   4      688.23      505.43     67.53 o 
 -15  10   4      380.91      519.68     79.85 o 
 -14  10   4      807.84      766.00     89.86 o 
 -13  10   4      329.63      356.67     60.29 o 
 -12  10   4        1.33        6.28     21.96 o 
 -11  10   4      233.78      231.74     48.82 o 
 -10  10   4     1134.74     1003.03     61.20 o 
  -9  10   4     1564.47     1490.64     75.86 o 
  -8  10   4     6484.85     6321.97    210.98 o 
  -7  10   4     6266.97     6042.82    202.30 o 
  -6  10   4     1117.35     1178.65     63.47 o 
  -5  10   4      114.06      119.39     52.78 o 
  -4  10   4      674.80      694.13     54.94 o 
  -3  10   4      289.15      250.87     42.12 o 
  -2  10   4      416.88      383.03     35.20 o 
  -1  10   4        3.05       16.09     29.95 o 
   0  10   4      482.14      520.99     58.91 o 
   1  10   4      741.50      903.91     78.23 o 
   2  10   4      311.70      245.94     53.82 o 
   3  10   4     2782.89     3015.09    113.12 o 
   4  10   4      796.75      779.37     41.11 o 
   5  10   4      748.46      770.01     50.67 o 
   6  10   4      320.66      244.32     45.74 o 
   7  10   4      115.32       89.09     38.73 o 
   8  10   4      347.25      393.17     64.22 o 
 -14  11   4        3.82       23.41     42.04 o 
 -13  11   4       88.58       84.08     37.73 o 
 -12  11   4        1.19       14.70     24.03 o 
 -11  11   4      388.11      448.68     44.77 o 
 -10  11   4     1105.53      877.05     59.39 o 
  -9  11   4     2533.99     2420.86    187.69 o 
  -8  11   4     6430.48     6153.85    209.70 o 
  -7  11   4     3263.32     2994.95    121.46 o 
  -6  11   4      122.42      169.56     28.07 o 
  -5  11   4      653.43      589.02     45.51 o 
  -4  11   4     2153.77     2312.91    203.94 o 
  -3  11   4      280.78      288.33     81.43 o 
  -2  11   4       55.37       45.99     20.49 o 
  -1  11   4       72.30       84.08     34.27 o 
   0  11   4      198.26      206.29     45.12 o 
   1  11   4      673.12      677.53     71.69 o 
   2  11   4     2535.48     2800.37    164.70 o 
   3  11   4     1137.21     1192.90     97.18 o 
   4  11   4      934.56      990.23     59.32 o 
   5  11   4      190.33      186.03     45.51 o 
   6  11   4       86.08      118.74     42.50 o 
   7  11   4       83.63      117.27     43.58 o 
 -13  12   4      326.19      358.91     51.01 o 
 -12  12   4      239.85      200.55     36.93 o 
 -11  12   4      435.47      473.51     47.40 o 
 -10  12   4       86.10       55.90     25.07 o 
  -9  12   4      887.46      904.43     61.51 o 
  -8  12   4     1215.58     1206.60     71.23 o 
  -7  12   4      244.39      223.59     33.17 o 
  -6  12   4      412.01      363.91     39.78 o 
  -5  12   4     1224.83     1339.96    130.63 o 
  -4  12   4      575.26      597.40     48.90 o 
  -3  12   4       17.21       31.11     22.66 o 
  -2  12   4        3.34      -26.87     26.87 o 
  -1  12   4       23.94       49.74     33.96 o 
   0  12   4      543.99      604.23     70.84 o 
   1  12   4      489.72      586.52     69.61 o 
   2  12   4      292.85      337.03     58.75 o 
   4  12   4       74.12      147.46     90.17 o 
 -12  13   4       31.38       21.35     31.49 o 
 -11  13   4       29.62        9.16     27.30 o 
 -10  13   4        4.82       26.45     25.24 o 
  -9  13   4       16.74       -4.49     23.41 o 
  -8  13   4       18.14       50.91     26.85 o 
  -7  13   4      578.56      689.12     72.27 o 
  -6  13   4     1202.99     1105.86    103.22 o 
  -5  13   4     1267.90     1307.51     76.25 o 
  -4  13   4       88.47       94.67     26.65 o 
  -3  13   4        6.29       10.53     24.29 o 
  -2  13   4        0.59       44.04     33.26 o 
  -1  13   4      283.03      261.03     51.67 o 
   0  13   4      154.01      196.58     50.97 o 
   2  13   4      314.99      320.79    110.88 o 
   3  13   4        0.31       75.23     79.70 o 
 -10  14   4       61.79       47.43     43.66 o 
  -9  14   4      255.96      289.86     41.12 o 
  -8  14   4      668.49      468.63     71.11 o 
  -7  14   4     2497.82     2721.21    199.55 o 
  -6  14   4     1628.85     1591.34     87.78 o 
  -5  14   4      494.62      439.11     99.64 o 
  -4  14   4        1.52       -2.54     22.46 o 
  -3  14   4      630.58      626.25     77.62 o 
  -2  14   4      865.06      881.35     92.25 o 
   0  14   4      173.00      238.16    105.72 o 
   1  14   4       94.91       90.86     91.55 o 
   2  14   4      105.48        1.69    100.95 o 
  -8  15   4      786.04      769.67     72.83 o 
  -7  15   4     1139.28     1222.39    108.80 o 
  -6  15   4      852.55     1007.94     98.87 o 
  -5  15   4       69.63       94.48     44.28 o 
  -4  15   4      756.68      687.93     84.62 o 
  -3  15   4     2123.69     2407.20    238.16 o 
  -2  15   4      386.99      649.58    145.61 o 
  -1  15   4      637.89      773.86    150.38 o 
  -1 -17   5       23.41       -6.62     44.35 o 
   0 -17   5      206.81      201.13     53.36 o 
   1 -17   5        4.66       51.74     43.20 o 
   2 -17   5       77.03       40.43     48.51 o 
   3 -17   5      231.02      282.98     68.30 o 
   4 -17   5       22.40        5.02     28.36 o 
   5 -17   5       31.69       56.30     29.83 o 
   6 -17   5       23.95       83.17     34.69 o 
   7 -17   5      120.59      145.20     38.96 o 
   8 -17   5      155.81      143.50     37.36 o 
   9 -17   5      347.06      338.59     46.93 o 
  -4 -16   5     1575.04     1596.54    123.82 o 
  -3 -16   5      624.89      538.39     72.61 o 
  -2 -16   5      155.23      144.07     47.59 o 
  -1 -16   5       87.26       72.00     39.12 o 
   0 -16   5       31.91       58.21     42.27 o 
   1 -16   5       71.01      111.57     49.28 o 
   2 -16   5      382.00      445.83     68.38 o 
   3 -16   5       41.75       28.95     43.20 o 
   4 -16   5      241.95      278.92     45.89 o 
   5 -16   5      123.31       95.91     29.99 o 
   6 -16   5      198.35      281.43     38.96 o 
   7 -16   5       65.23      156.40     34.13 o 
   8 -16   5      244.38      248.90     39.79 o 
   9 -16   5     1209.11     1320.01     81.57 o 
  10 -16   5      265.66      278.48     42.19 o 
  -6 -15   5        0.70       -2.08     45.35 o 
  -5 -15   5      439.39      513.21     79.39 o 
  -4 -15   5      906.29      899.75     87.40 o 
  -3 -15   5      184.75      176.87     44.43 o 
  -2 -15   5       73.96       45.20     34.73 o 
  -1 -15   5      529.05      637.34     72.69 o 
   0 -15   5     1529.73     1709.34    124.90 o 
   1 -15   5      309.64      226.92     50.05 o 
   2 -15   5       89.82      132.21     41.66 o 
   3 -15   5        2.07        0.08     22.30 o 
   4 -15   5      159.47      113.09     28.79 o 
   5 -15   5      387.42      369.23     75.00 o 
   6 -15   5      588.04      748.08     65.30 o 
   7 -15   5       15.18       10.01     30.88 o 
   8 -15   5      228.30      230.86     36.34 o 
   9 -15   5      127.76      112.85     30.43 o 
  10 -15   5        4.50       42.18     28.04 o 
  11 -15   5      658.92      738.62     60.26 o 
  12 -15   5      342.48      263.96     59.52 o 
  -7 -14   5      198.09      193.35     58.83 o 
  -6 -14   5       76.65      133.75     49.05 o 
  -5 -14   5        4.78      -24.31     24.31 o 
  -4 -14   5       53.01       91.71     39.66 o 
  -3 -14   5       87.74       99.56     35.27 o 
  -2 -14   5     1105.42     1088.41     91.55 o 
  -1 -14   5      637.53      711.26     72.84 o 
   0 -14   5     2384.12     2350.22    147.30 o 
   1 -14   5      958.51      882.89     84.32 o 
   2 -14   5       42.38       52.75     34.50 o 
   3 -14   5      324.01      374.72     41.93 o 
   4 -14   5      526.51      632.89     61.60 o 
   5 -14   5     1547.21     1337.82     74.51 o 
   6 -14   5     1334.71     1645.31    104.99 o 
   7 -14   5      605.90      576.72     77.89 o 
   8 -14   5       21.09       41.62     24.84 o 
   9 -14   5      108.53      207.77     33.92 o 
  10 -14   5       18.29       19.51     42.97 o 
  11 -14   5      420.75      425.35     67.61 o 
  12 -14   5       16.92       41.04     39.19 o 
  13 -14   5        4.52      -27.18     39.35 o 
  -8 -13   5     1217.57     1119.59    109.19 o 
  -7 -13   5     1343.95     1605.54    128.44 o 
  -6 -13   5      259.31      330.26     57.98 o 
  -5 -13   5      190.13      131.90     36.34 o 
  -4 -13   5      687.91      619.39     66.61 o 
  -3 -13   5     1980.00     2081.56    128.44 o 
  -2 -13   5     1478.39     1332.27     99.41 o 
  -1 -13   5      994.41      950.42     82.16 o 
   0 -13   5     1521.39     1600.69    112.19 o 
   1 -13   5     1101.73     1182.27     93.02 o 
   2 -13   5       30.01       24.95     20.66 o 
   3 -13   5       86.08      108.72     25.94 o 
   4 -13   5     2056.70     2034.19     92.15 o 
   5 -13   5     2930.36     2903.58    117.79 o 
   6 -13   5     2380.42     2489.05    105.87 o 
   7 -13   5     1052.20     1242.89     74.77 o 
   8 -13   5       76.03       80.23     26.68 o 
   9 -13   5      182.68      171.46     30.57 o 
  10 -13   5      162.70      151.88     30.01 o 
  11 -13   5      207.58      206.56     32.97 o 
  12 -13   5      411.30      417.58     62.83 o 
  13 -13   5        9.42        8.24     37.50 o 
  -9 -12   5     1919.60     2011.88    148.53 o 
  -8 -12   5     2561.47     2427.76    164.47 o 
  -7 -12   5     1827.18     1952.82    138.83 o 
  -6 -12   5      714.18      800.50     53.78 o 
  -5 -12   5     1821.38     1805.52    114.35 o 
  -4 -12   5       68.18      120.28     36.88 o 
  -3 -12   5      155.05      160.16     35.42 o 
  -2 -12   5      137.87      164.09     39.96 o 
  -1 -12   5      106.05      125.90     34.50 o 
   0 -12   5       73.36       64.60     31.34 o 
   1 -12   5        7.20      -11.40     25.56 o 
   2 -12   5      997.36     1009.96     61.91 o 
   3 -12   5     2374.99     2332.63    133.98 o 
   4 -12   5     4678.38     4537.80    122.70 o 
   5 -12   5     2418.43     2543.86    103.91 o 
   6 -12   5      499.09      602.35     55.71 o 
   7 -12   5       28.40       21.61     20.83 o 
   8 -12   5      173.90      168.35     28.74 o 
   9 -12   5      432.25      464.04     49.74 o 
  10 -12   5      388.49      344.50     37.49 o 
  11 -12   5        9.64        2.64     23.03 o 
  12 -12   5        0.28       23.72     33.57 o 
  13 -12   5     1202.25     1222.31    107.65 o 
  14 -12   5      299.31      214.29     57.21 o 
 -10 -11   5      943.62      955.43     98.87 o 
  -9 -11   5     2112.27     1964.06    141.68 o 
  -8 -11   5     1316.14     1359.68    112.27 o 
  -7 -11   5      125.89      128.75     43.12 o 
  -6 -11   5      400.03      414.66     37.65 o 
  -5 -11   5        5.48       -2.16     24.41 o 
  -4 -11   5        1.02      -10.86     22.64 o 
  -3 -11   5      485.15      440.06     49.43 o 
  -2 -11   5      199.29      265.04     43.20 o 
  -1 -11   5       83.36       94.25     30.18 o 
   0 -11   5       86.63      118.50     32.49 o 
   1 -11   5     2803.62     3030.00    113.73 o 
   2 -11   5     4124.33     4109.77    145.76 o 
   3 -11   5     6577.92     6931.05    172.71 o 
   4 -11   5      681.96      763.62     35.96 o 
   5 -11   5       20.00       47.20     15.63 o 
   6 -11   5      290.58      264.09     23.24 o 
   7 -11   5      420.14      451.16     37.31 o 
   8 -11   5      977.04     1054.47     64.03 o 
   9 -11   5        1.52        0.70     18.52 o 
  10 -11   5       56.80       54.41     23.95 o 
  11 -11   5       38.33       13.68     20.60 o 
  12 -11   5     1606.89     1750.46    126.44 o 
  13 -11   5     1090.79     1036.20     95.10 o 
  14 -11   5      404.50      348.27     60.75 o 
  15 -11   5      652.09      549.63     79.77 o 
 -11 -10   5      195.07      113.58     48.59 o 
 -10 -10   5     1355.95     1413.66    119.81 o 
  -9 -10   5      121.40      148.92     42.50 o 
  -8 -10   5       41.90       76.31     36.34 o 
  -7 -10   5     2119.94     1971.22    131.29 o 
  -6 -10   5     1517.88     1436.55     69.56 o 
  -5 -10   5      360.80      326.14     34.96 o 
  -4 -10   5      547.18      460.23     48.97 o 
  -3 -10   5      420.06      385.62     47.36 o 
  -2 -10   5      121.58      106.95     30.42 o 
  -1 -10   5      257.49      292.76     42.97 o 
   0 -10   5      645.17      503.43     51.82 o 
   1 -10   5     5047.23     5338.70    173.03 o 
   2 -10   5     1156.47     1015.46     41.08 o 
   3 -10   5     1271.83     1241.90     46.01 o 
   4 -10   5     1855.60     1833.32     59.51 o 
   5 -10   5     3210.03     3143.07    114.61 o 
   6 -10   5     1444.31     1448.60     51.20 o 
   7 -10   5     2175.85     2197.95     68.86 o 
   8 -10   5      331.44      378.28     27.09 o 
   9 -10   5      118.87      113.14     24.26 o 
  10 -10   5        8.91        6.50     16.89 o 
  11 -10   5       26.64       29.34     26.41 o 
  12 -10   5      217.39      311.39     54.05 o 
  13 -10   5      178.34      118.35     41.12 o 
  14 -10   5      405.26      419.50     68.45 o 
  15 -10   5       35.43       24.10     39.73 o 
 -12  -9   5       68.59       59.52     43.89 o 
 -11  -9   5      705.43      786.49     88.70 o 
 -10  -9   5        3.82      -17.94     30.26 o 
  -9  -9   5      258.01      216.68     46.59 o 
  -8  -9   5     3863.88     3946.76    214.29 o 
  -7  -9   5     3770.63     3719.32    132.39 o 
  -6  -9   5     3944.81     3846.94    134.30 o 
  -5  -9   5     1151.19     1175.06     58.55 o 
  -4  -9   5     1551.33     1369.07     85.78 o 
  -3  -9   5      146.68      129.21     31.65 o 
  -2  -9   5      882.54      957.74     69.53 o 
  -1  -9   5       16.94       27.49     22.41 o 
   0  -9   5      371.48      350.74     43.58 o 
   1  -9   5      286.54      199.82     19.05 o 
   2  -9   5        3.69        7.55     10.25 o 
   3  -9   5      413.97      422.74     24.17 o 
   4  -9   5      789.35      721.16     37.59 o 
   5  -9   5    22008.17    22328.02    496.49 o 
   6  -9   5     8709.36     9242.13    218.17 o 
   7  -9   5     5818.73     5942.71    224.57 o 
   8  -9   5      624.98      561.62     30.38 o 
   9  -9   5      155.96      163.73     23.13 o 
  10  -9   5       23.47       23.01     15.30 o 
  11  -9   5      110.32      125.97     36.19 o 
  12  -9   5      585.97      541.39     66.76 o 
  13  -9   5       16.43       20.17     35.34 o 
  14  -9   5       93.86      159.31     51.05 o 
  15  -9   5        8.67      -11.24     43.04 o 
 -13  -8   5       79.80       10.78     39.35 o 
 -12  -8   5        1.63       -3.77     36.88 o 
 -11  -8   5      230.83      193.97     47.51 o 
 -10  -8   5      243.83      275.66     51.28 o 
  -9  -8   5       96.74       81.62     39.96 o 
  -8  -8   5     1230.82     1248.03     97.18 o 
  -7  -8   5     3208.91     2991.48    110.47 o 
  -6  -8   5     5691.85     5971.85    190.04 o 
  -5  -8   5     2041.32     2081.59     82.80 o 
  -4  -8   5     1733.66     1808.98    100.79 o 
  -3  -8   5       53.88       50.67     25.03 o 
  -2  -8   5      443.69      329.26     38.27 o 
  -1  -8   5     5292.13     5961.94    259.11 o 
   0  -8   5      869.79      754.58     39.28 o 
   1  -8   5     3255.95     3460.11     92.44 o 
   2  -8   5       72.98      110.91     14.72 o 
   3  -8   5     2432.48     2414.64     94.29 o 
   4  -8   5     4475.18     4723.30    151.09 o 
   5  -8   5    16692.18    16932.93    379.98 o 
   6  -8   5     4578.85     4754.24    121.05 o 
   7  -8   5     3060.74     3055.31     85.32 o 
   8  -8   5     1027.31      896.36     59.18 o 
   9  -8   5      911.99      875.63     44.71 o 
  10  -8   5     2354.37     2168.16     69.35 o 
  11  -8   5     1663.59     1551.30     71.64 o 
  12  -8   5     1598.27     1755.59     80.13 o 
  13  -8   5      574.05      450.38     65.14 o 
  14  -8   5      385.56      441.37     68.68 o 
  15  -8   5      153.91      105.57     45.35 o 
 -13  -7   5       59.84       37.19     42.43 o 
 -12  -7   5      628.29      830.99     92.09 o 
 -11  -7   5      367.28      297.76     55.29 o 
 -10  -7   5      505.75      439.60     60.68 o 
  -9  -7   5      135.01      122.82     38.42 o 
  -8  -7   5      800.32      731.43     69.30 o 
  -7  -7   5     4044.39     4115.16    139.01 o 
  -6  -7   5      647.69      646.35     39.48 o 
  -5  -7   5     2542.74     2625.46     95.57 o 
  -4  -7   5      122.72       65.14     21.87 o 
  -3  -7   5      513.11      528.23     45.58 o 
  -2  -7   5      475.51      441.06     41.35 o 
  -1  -7   5     1016.85      849.71     41.30 o 
   0  -7   5     1103.11     1129.72     48.45 o 
   1  -7   5      127.57      126.22     14.47 o 
   2  -7   5       55.36       45.43     11.43 o 
   3  -7   5     1404.80     1276.70     42.55 o 
   4  -7   5     1219.86     1183.95     40.55 o 
   5  -7   5      657.80      559.69     33.59 o 
   6  -7   5      357.88      326.67     26.80 o 
   7  -7   5      607.38      542.68     34.00 o 
   8  -7   5      775.04      744.55     41.96 o 
   9  -7   5      763.85      802.14     83.47 o 
  10  -7   5      323.78      255.88     22.08 o 
  11  -7   5     1329.66     1373.78     87.20 o 
  12  -7   5      138.43      195.74     30.11 o 
  13  -7   5      337.66      319.78     35.44 o 
  14  -7   5       43.13       53.90     35.50 o 
  15  -7   5      422.19      574.12     76.62 o 
 -14  -6   5        1.44      -34.96     42.12 o 
 -13  -6   5       98.62       88.24     45.89 o 
 -12  -6   5      495.04      436.90     66.53 o 
 -11  -6   5      178.36      143.30     42.43 o 
 -10  -6   5      399.82      293.99     51.13 o 
  -9  -6   5       29.14       27.41     29.03 o 
  -8  -6   5      703.49      732.81     42.81 o 
  -7  -6   5      183.90      178.91     22.90 o 
  -6  -6   5       29.29       17.14     15.70 o 
  -5  -6   5     3485.17     3547.23    234.78 o 
  -4  -6   5        4.57       -5.52     13.76 o 
  -3  -6   5      105.40       91.79     22.25 o 
  -2  -6   5     1298.57     1294.64     53.00 o 
  -1  -6   5     2069.93     2233.99     77.79 o 
   0  -6   5      290.36      373.57     27.18 o 
   1  -6   5       39.95       45.10     11.05 o 
   2  -6   5      518.89      395.68     20.92 o 
   3  -6   5        1.96        5.96      9.44 o 
   4  -6   5        5.20        2.38      9.50 o 
   5  -6   5       46.18       69.37     11.78 o 
   6  -6   5       27.29        6.47     10.99 o 
   7  -6   5     2372.64     2499.22     71.36 o 
   8  -6   5      136.31      139.86     16.62 o 
   9  -6   5      108.84      122.28     16.20 o 
  10  -6   5      484.53      431.15     54.25 o 
  11  -6   5       36.08       61.77     21.85 o 
  12  -6   5      159.31       86.87     24.72 o 
  13  -6   5      142.85      153.52     30.66 o 
  14  -6   5       99.28      130.97     49.28 o 
  15  -6   5       35.06       19.44     27.09 o 
  16  -6   5      270.15      180.87     53.90 o 
 -14  -5   5        3.03      -11.70     40.43 o 
 -13  -5   5      624.22      688.31     82.01 o 
 -12  -5   5      118.61      160.32     44.43 o 
 -11  -5   5       84.12       83.16     36.34 o 
 -10  -5   5       38.32       13.09     28.03 o 
  -9  -5   5       36.25       -1.00     24.87 o 
  -8  -5   5        6.31       39.18     16.79 o 
  -7  -5   5      328.05      336.26     43.74 o 
  -6  -5   5     5404.79     5176.85    161.01 o 
  -5  -5   5      220.99      228.07     22.04 o 
  -4  -5   5     1096.17     1513.11     59.65 o 
  -3  -5   5     2896.02     2940.20    136.21 o 
  -2  -5   5      279.94      284.23     33.61 o 
  -1  -5   5     1352.39     1359.86     52.58 o 
   0  -5   5     2527.27     2446.22    106.68 o 
   1  -5   5     1955.40     1857.16     52.90 o 
   2  -5   5      627.82      602.81     24.70 o 
   3  -5   5      755.95      865.48     38.30 o 
   4  -5   5      659.09      578.33     25.14 o 
   5  -5   5        6.37        8.62     10.01 o 
   6  -5   5       69.80       78.43     12.45 o 
   7  -5   5     1724.20     1689.32     52.65 o 
   8  -5   5     1109.49     1089.04     40.26 o 
   9  -5   5      270.98      242.30     19.87 o 
  10  -5   5      248.20      343.00     39.89 o 
  11  -5   5     2954.51     3532.77    211.29 o 
  12  -5   5      397.88      293.68     32.37 o 
  13  -5   5     1686.28     1803.13     85.34 o 
  14  -5   5      212.23      311.26     38.47 o 
  15  -5   5       12.49       16.82     54.32 o 
  16  -5   5      253.76      285.93     41.14 o 
 -15  -4   5        2.51        6.01     38.65 o 
 -14  -4   5       56.36       62.99     38.35 o 
 -13  -4   5      169.36      158.39     46.05 o 
 -12  -4   5        1.72       14.94     29.57 o 
 -11  -4   5      100.06      147.38     41.27 o 
 -10  -4   5      161.48      239.63     44.12 o 
  -9  -4   5      263.45      262.65     46.89 o 
  -8  -4   5     2120.83     2122.50     79.86 o 
  -7  -4   5     5221.53     5270.57    163.42 o 
  -6  -4   5      204.25      244.56     22.59 o 
  -5  -4   5      435.77      419.33     34.46 o 
  -4  -4   5     1079.24     1305.14     51.90 o 
  -3  -4   5      258.53      201.06     15.79 o 
  -2  -4   5     1237.02     1044.15     43.45 o 
  -1  -4   5     1424.41     1560.06     56.29 o 
   0  -4   5      313.24      354.32     36.00 o 
   1  -4   5     8462.62     8364.89    190.28 o 
   2  -4   5     3199.66     2604.68     67.42 o 
   3  -4   5     6732.72     7097.11    163.69 o 
   4  -4   5      206.36      211.74     15.53 o 
   5  -4   5     5916.77     6282.93    295.38 o 
   6  -4   5      162.22      231.24     16.75 o 
   7  -4   5      248.44      321.30     19.73 o 
   8  -4   5      514.85      476.29     30.14 o 
   9  -4   5      175.86      156.27     22.85 o 
  10  -4   5      134.17       90.52     23.02 o 
  11  -4   5     1465.35     1622.92     74.97 o 
  12  -4   5     2243.96     2204.30    151.77 o 
  13  -4   5      679.59      556.12     45.01 o 
  14  -4   5       38.39       84.03     25.86 o 
  15  -4   5      181.57      267.79     38.85 o 
 -15  -3   5      368.52      292.91     60.75 o 
 -14  -3   5       78.71      127.90     43.43 o 
 -13  -3   5        1.86       33.73     31.19 o 
 -12  -3   5       11.61       21.79     30.42 o 
 -11  -3   5      151.31      172.33     40.35 o 
 -10  -3   5       62.20       92.02     32.80 o 
  -9  -3   5     3392.27     3597.86    188.19 o 
  -8  -3   5      188.16      276.72     38.58 o 
  -7  -3   5     1696.25     1430.33     58.63 o 
  -6  -3   5     3056.21     2878.74     96.60 o 
  -5  -3   5     5048.61     5177.53    156.76 o 
  -4  -3   5     4096.31     3615.27    113.39 o 
  -3  -3   5    13324.24    13500.85    301.03 o 
  -2  -3   5      651.19      743.58     46.97 o 
  -1  -3   5      329.91      182.59     18.10 o 
   0  -3   5      140.88      320.98     32.46 o 
   1  -3   5     1778.81     1603.47     44.35 o 
   2  -3   5     1125.62      985.88     40.19 o 
   3  -3   5       29.24       22.29      9.08 o 
   4  -3   5     1282.91     1254.76     47.55 o 
   5  -3   5     1062.71     1043.52     35.22 o 
   6  -3   5     1334.32     1328.82     44.90 o 
   7  -3   5     4367.61     4199.90    119.61 o 
   8  -3   5     1918.22     1787.53     55.38 o 
   9  -3   5     3039.75     3014.83    108.16 o 
  10  -3   5       64.66       42.44     21.31 o 
  11  -3   5       36.65       19.77     19.82 o 
  12  -3   5      962.34     1200.59     73.07 o 
  13  -3   5      430.32      327.22     38.11 o 
  14  -3   5      104.06      154.32     30.75 o 
  15  -3   5      242.31      277.35     83.05 o 
 -16  -2   5     1893.92     1945.89    154.08 o 
 -15  -2   5      350.87      357.05     65.68 o 
 -14  -2   5      130.51       60.91     36.42 o 
 -13  -2   5       98.34      224.61     48.51 o 
 -12  -2   5      267.35      225.38     45.43 o 
 -11  -2   5       38.94       47.97     29.88 o 
 -10  -2   5       17.83       37.88     28.49 o 
  -9  -2   5      473.77      522.33     33.71 o 
  -8  -2   5      785.22      687.28     37.74 o 
  -7  -2   5     2062.82     2093.21     76.95 o 
  -6  -2   5     3963.68     4279.53    134.70 o 
  -5  -2   5    25237.31    27031.16    737.87 o 
  -4  -2   5    20978.00    23479.32    513.68 o 
  -3  -2   5     6115.49     5770.83    135.68 o 
  -2  -2   5     3331.33     2960.94     90.87 o 
  -1  -2   5      290.04      205.83     15.19 o 
   0  -2   5      497.15      573.08     27.72 o 
   1  -2   5        0.20        4.54      6.75 o 
   2  -2   5      570.81      600.18     21.49 o 
   3  -2   5     2204.09     2097.34     55.75 o 
   4  -2   5     3084.24     3139.31    129.71 o 
   5  -2   5       72.76       51.59     11.82 o 
   6  -2   5      886.48     1160.17     91.53 o 
   7  -2   5     5343.92     5331.85    131.42 o 
   8  -2   5     5003.71     5181.83    129.91 o 
   9  -2   5     2331.74     2286.69     89.77 o 
  10  -2   5      871.99      789.30     82.74 o 
  11  -2   5      273.30      270.81     33.19 o 
  12  -2   5      216.89      338.45     37.60 o 
  13  -2   5       23.67       13.40     21.98 o 
  14  -2   5        3.35      -15.35     21.82 o 
  15  -2   5       44.76       55.52     29.21 o 
 -16  -1   5     1730.63     1386.09    125.67 o 
 -15  -1   5     1019.92      934.94     97.02 o 
 -14  -1   5      446.72      300.61     56.36 o 
 -13  -1   5       26.94      -13.55     32.49 o 
 -12  -1   5       11.36        5.78     35.34 o 
 -11  -1   5      389.32      366.52     52.44 o 
 -10  -1   5      159.82      135.60     35.42 o 
  -9  -1   5       72.80       71.58     17.09 o 
  -8  -1   5      331.37      381.86     32.76 o 
  -7  -1   5     6713.93     6916.50    206.82 o 
  -6  -1   5     8119.70     8071.15    235.99 o 
  -5  -1   5    26835.31    29328.00    799.73 o 
  -4  -1   5    23620.49    25878.68    564.96 o 
  -3  -1   5     2170.75     2217.12    173.79 o 
  -2  -1   5     1242.17     1308.51     56.16 o 
  -1  -1   5     3308.20     3489.92     84.22 o 
   0  -1   5     3527.22     3650.88     86.68 o 
   1  -1   5     1247.37     1469.85     52.45 o 
   2  -1   5    11313.93    11621.09    258.06 o 
   3  -1   5      940.19     1008.84     31.84 o 
   4  -1   5     5122.85     5405.88    128.43 o 
   5  -1   5     1992.87     1894.22     54.36 o 
   6  -1   5     5989.58     6421.16    153.18 o 
   7  -1   5     6962.97     6984.77    166.22 o 
   8  -1   5     2939.12     2875.37    102.51 o 
   9  -1   5       88.83       96.17     23.39 o 
  10  -1   5       48.64       71.35     25.37 o 
  11  -1   5     1529.03     1513.81     74.35 o 
  12  -1   5      296.75      307.56     35.50 o 
  13  -1   5        0.99        1.68     26.33 o 
  14  -1   5       74.54       58.86     27.75 o 
  15  -1   5      271.96      354.28     58.37 o 
 -16   0   5       77.64       32.19     42.50 o 
 -15   0   5      401.09      433.36     68.45 o 
 -14   0   5      129.23      130.75     41.73 o 
 -13   0   5       71.87       12.40     32.19 o 
 -12   0   5      526.90      505.90     64.91 o 
 -11   0   5     1163.36     1154.01     92.17 o 
 -10   0   5      468.58      453.61     54.59 o 
  -9   0   5       94.38      151.56     21.12 o 
  -8   0   5     2550.42     2514.04     90.06 o 
  -7   0   5     1957.73     2106.04     77.23 o 
  -6   0   5     3400.11     2882.66     98.33 o 
  -5   0   5     2313.19     2317.65     80.40 o 
  -4   0   5       75.25       56.51     10.99 o 
  -3   0   5      285.82      287.83     16.07 o 
  -2   0   5     1135.67     1033.49     37.89 o 
  -1   0   5     3249.00     2952.90     72.23 o 
   0   0   5      944.84     1047.78     41.17 o 
   1   0   5     6629.11     6332.86    332.34 o 
   2   0   5     2625.78     2705.93     67.98 o 
   3   0   5     7285.07     7325.97    203.59 o 
   4   0   5     3540.92     4168.59    102.37 o 
   5   0   5     3597.89     3605.38     91.99 o 
   6   0   5      705.49      550.68     39.17 o 
   7   0   5     5627.02     6307.41    153.08 o 
   8   0   5        1.63       19.57     18.11 o 
   9   0   5       86.36       49.23     35.57 o 
  10   0   5     4108.62     4090.87    278.63 o 
  11   0   5      329.29      366.18     47.12 o 
  12   0   5       45.55       46.85     26.68 o 
  13   0   5       49.12       49.12     35.69 o 
  14   0   5      118.22       77.62     44.04 o 
 -16   1   5      221.47      210.67     59.60 o 
 -15   1   5       13.73      -16.71     34.34 o 
 -14   1   5      537.89      536.62     71.53 o 
 -13   1   5      739.42      854.48     87.40 o 
 -12   1   5     1303.47     1222.47     99.18 o 
 -11   1   5     2904.05     2823.47    163.24 o 
 -10   1   5     1069.40     1058.66     65.68 o 
  -9   1   5       31.53       51.71     16.56 o 
  -8   1   5        2.94       24.94     16.51 o 
  -7   1   5      179.94      177.47     33.34 o 
  -6   1   5      102.33      155.02     23.29 o 
  -5   1   5     2290.69     2404.52     65.59 o 
  -4   1   5     6633.64     6432.50    181.64 o 
  -3   1   5    11943.49    12768.73    283.83 o 
  -2   1   5    18767.68    19317.14    422.04 o 
  -1   1   5     5317.44     5437.33    178.39 o 
   0   1   5     1616.34     1682.49     58.71 o 
   1   1   5     1037.99     1131.58     32.71 o 
   2   1   5      276.27      233.06     13.84 o 
   3   1   5       24.61       16.46      8.72 o 
   4   1   5      566.52      590.66     24.98 o 
   5   1   5        5.00        0.78      9.49 o 
   6   1   5      162.49      112.89     14.30 o 
   7   1   5       10.52        5.01     12.26 o 
   8   1   5     3180.04     3211.43    113.24 o 
   9   1   5     5424.89     5447.69    175.91 o 
  10   1   5     4197.30     4293.28    236.01 o 
  11   1   5      274.50      238.06     42.16 o 
  12   1   5       37.77       20.46     23.72 o 
  13   1   5      157.53      106.26     38.58 o 
  14   1   5       43.44       71.61     38.96 o 
 -16   2   5      167.39       78.77     51.13 o 
 -15   2   5      226.78      274.28     58.14 o 
 -14   2   5      356.28      213.45     58.21 o 
 -13   2   5      953.95      928.09     90.48 o 
 -12   2   5      618.56      610.92     70.99 o 
 -11   2   5        1.33       -5.31     38.89 o 
 -10   2   5     2379.03     2443.46     93.11 o 
  -9   2   5      230.71      167.20     31.69 o 
  -8   2   5      276.92      230.11     25.27 o 
  -7   2   5      354.98      323.45     28.10 o 
  -6   2   5        1.67        7.67     15.78 o 
  -5   2   5     7204.96     7025.67    164.73 o 
  -4   2   5     9845.49    10611.52    289.67 o 
  -3   2   5    15073.61    14678.63    324.58 o 
  -2   2   5     1983.12     1658.97     46.20 o 
  -1   2   5       32.49       40.08      8.33 o 
   0   2   5       15.94       10.17      8.53 o 
   1   2   5     7306.07     8317.74    335.18 o 
   2   2   5     7638.47     8046.36    184.17 o 
   3   2   5     6191.42     5668.90    135.08 o 
   4   2   5     2192.61     2582.41     96.38 o 
   5   2   5      225.60      170.31     16.34 o 
   6   2   5      393.41      338.50     22.98 o 
   7   2   5     5496.33     5762.56    178.51 o 
   8   2   5     3740.03     3466.28    130.82 o 
   9   2   5     8692.26     8922.42    268.35 o 
  10   2   5     1142.78     1127.03     61.18 o 
  11   2   5      329.20      369.63     37.70 o 
  12   2   5     1219.73     1301.24    103.57 o 
  13   2   5      797.73      689.85     80.08 o 
  14   2   5      996.45      852.09     90.71 o 
 -16   3   5      550.84      662.98     91.17 o 
 -15   3   5      242.60      240.94     60.75 o 
 -14   3   5      210.12      271.27     59.98 o 
 -13   3   5      191.49      194.50     52.67 o 
 -12   3   5      759.39      805.97     84.32 o 
 -11   3   5     3617.95     3531.57    197.05 o 
 -10   3   5     2635.95     2563.07     98.39 o 
  -9   3   5     3527.23     3548.61    124.09 o 
  -8   3   5        1.25       39.67     18.32 o 
  -7   3   5       25.89       39.54     17.97 o 
  -6   3   5     1922.32     1884.10     72.36 o 
  -5   3   5     1391.11     1220.27     39.47 o 
  -4   3   5     3737.52     3369.96    102.58 o 
  -3   3   5      414.13      416.35     19.72 o 
  -2   3   5     5206.63     5448.38    128.30 o 
  -1   3   5       83.40       83.66     10.79 o 
   0   3   5    16237.44    17547.94    385.59 o 
   1   3   5    19374.22    19498.30    521.33 o 
   2   3   5    10992.58    11652.91    262.61 o 
   3   3   5     5933.14     5685.79    137.13 o 
   4   3   5     1935.24     1699.93     52.24 o 
   5   3   5      331.39      354.33     21.54 o 
   6   3   5       22.32       12.72     13.43 o 
   7   3   5      972.97     1056.91     53.89 o 
   8   3   5     1651.16     1409.47    123.32 o 
   9   3   5     2407.57     2215.17     92.28 o 
  10   3   5       71.54       70.57     23.35 o 
  11   3   5     1000.08      931.56     84.93 o 
  12   3   5     1980.73     2053.07    137.99 o 
  13   3   5     1348.28     1549.41    121.28 o 
 -16   4   5      265.28      388.08     67.99 o 
 -15   4   5      639.23      897.75     96.10 o 
 -14   4   5      816.04      721.88     81.85 o 
 -13   4   5        4.47       33.26     37.58 o 
 -12   4   5      317.57      355.36     63.53 o 
 -11   4   5     4448.81     4586.76    156.27 o 
 -10   4   5     3458.60     3252.82    118.19 o 
  -9   4   5     2309.47     2564.45     97.44 o 
  -8   4   5     1038.03     1138.92     55.07 o 
  -7   4   5      551.63      387.95     31.01 o 
  -6   4   5      119.79       36.44     27.18 o 
  -5   4   5       66.06       87.38     12.45 o 
  -4   4   5      342.06      305.07     20.75 o 
  -3   4   5     5658.96     5850.32    138.30 o 
  -2   4   5       91.48      161.76     13.21 o 
  -1   4   5       87.27      125.02     12.28 o 
   0   4   5     3819.57     4123.84    102.26 o 
   1   4   5    18565.21    18656.17    501.66 o 
   2   4   5     7950.09     8590.69    244.57 o 
   3   4   5     2276.59     2153.20     62.25 o 
   4   4   5      778.23      660.08     57.79 o 
   5   4   5      488.00      404.01     24.64 o 
   6   4   5      566.78      451.74     26.87 o 
   7   4   5       46.66       26.33     18.01 o 
   8   4   5      485.45      462.51     37.71 o 
   9   4   5      265.28      288.72     40.12 o 
  10   4   5      222.08      249.94     48.13 o 
  11   4   5     1578.68     1440.61    111.34 o 
  12   4   5      514.52      481.33     68.22 o 
  13   4   5      226.16      192.89     53.13 o 
 -16   5   5      418.58      473.48     70.61 o 
 -15   5   5     1095.62     1132.99    104.80 o 
 -14   5   5     1163.42     1004.01     95.17 o 
 -13   5   5       78.07      134.14     41.81 o 
 -12   5   5      109.22      176.49     41.35 o 
 -11   5   5     1445.72     1473.29     70.40 o 
 -10   5   5       24.07       26.30     19.65 o 
  -9   5   5     1981.79     1644.01    149.15 o 
  -8   5   5       26.75       48.55     19.48 o 
  -7   5   5      412.24      379.52     31.65 o 
  -6   5   5        7.36       15.50     14.06 o 
  -5   5   5      423.86      401.67     20.07 o 
  -4   5   5        7.67        7.92      7.36 o 
  -3   5   5      409.28      311.09     20.87 o 
  -2   5   5       44.10       35.53     10.47 o 
  -1   5   5      273.09      275.19     17.37 o 
   0   5   5       26.38       20.53     14.04 o 
   1   5   5      687.09      555.04     33.08 o 
   2   5   5      128.67      137.66     18.97 o 
   3   5   5       21.92       22.72     11.45 o 
   4   5   5      168.20      177.13     21.70 o 
   5   5   5      838.04      884.73     40.71 o 
   6   5   5      440.95      527.96     29.89 o 
   7   5   5      138.37      130.25     24.34 o 
   8   5   5      394.93      366.70     36.15 o 
   9   5   5      267.81      219.45     45.12 o 
  10   5   5      710.52      667.52     73.00 o 
  11   5   5      104.18      157.85     45.66 o 
  12   5   5        4.07      -39.96     39.96 o 
 -16   6   5      430.24      506.82     75.77 o 
 -15   6   5     1539.17     1532.01    126.90 o 
 -14   6   5      884.12      876.27     91.79 o 
 -13   6   5      335.70      322.02     55.44 o 
 -12   6   5        4.06      -18.40     28.18 o 
 -11   6   5        2.56      -16.26     16.26 o 
 -10   6   5       71.74       60.60     21.80 o 
  -9   6   5       96.76       96.56     33.11 o 
  -8   6   5      497.05      370.52     52.40 o 
  -7   6   5       26.32        5.64     16.60 o 
  -6   6   5      570.81      416.77     32.07 o 
  -5   6   5       92.21      121.11     25.18 o 
  -4   6   5     1654.19     1725.33    157.18 o 
  -3   6   5      487.22      389.38     53.47 o 
  -2   6   5     2220.17     2382.55     66.35 o 
  -1   6   5      317.76      319.23     20.04 o 
   0   6   5        4.09        6.53     15.86 o 
   1   6   5      579.64      570.73     75.58 o 
   2   6   5     1873.08     1834.21    139.22 o 
   3   6   5      449.09      367.98     50.40 o 
   4   6   5      813.51      919.39     79.69 o 
   5   6   5       53.65       44.10     15.79 o 
   6   6   5       88.44       77.27     18.36 o 
   7   6   5      616.84      639.48     44.16 o 
   8   6   5       47.59       78.85     36.50 o 
   9   6   5        8.87      -26.26     28.34 o 
  10   6   5       94.31      139.45     46.66 o 
  11   6   5       77.51       57.44     40.35 o 
 -16   7   5      564.69      574.04     81.16 o 
 -15   7   5      172.03      150.38     45.66 o 
 -14   7   5        2.30       48.97     33.65 o 
 -13   7   5       64.70      146.84     41.81 o 
 -12   7   5      329.74      357.82     62.72 o 
 -11   7   5      112.21       60.20     22.60 o 
 -10   7   5      613.47      570.40     43.20 o 
  -9   7   5      134.83      144.06     23.78 o 
  -8   7   5      340.28      401.25     39.15 o 
  -7   7   5      391.68      494.59     37.09 o 
  -6   7   5      469.24      454.70     34.49 o 
  -5   7   5     1121.79      974.31    102.87 o 
  -4   7   5      116.71      224.98     25.35 o 
  -3   7   5     1964.71     1578.78     67.91 o 
  -2   7   5       11.60       17.22     12.28 o 
  -1   7   5       47.52       51.12     13.61 o 
   0   7   5     4090.22     4546.05    142.62 o 
   1   7   5      941.89      929.50     47.77 o 
   2   7   5      821.78      869.51     48.70 o 
   3   7   5     3252.74     3165.84    111.40 o 
   4   7   5      789.76      778.92     36.39 o 
   5   7   5        5.45        7.63     13.79 o 
   6   7   5     1048.42     1126.55     73.04 o 
   7   7   5      604.75      557.02     63.14 o 
   8   7   5      389.69      380.23     57.90 o 
   9   7   5       21.29       79.00     37.88 o 
  10   7   5        0.07       12.55     36.96 o 
 -15   8   5      197.98      216.30     55.13 o 
 -14   8   5      614.53      716.88     85.16 o 
 -13   8   5     1455.60     1338.20    113.58 o 
 -12   8   5     1037.04     1044.88     62.89 o 
 -11   8   5      295.81      242.19     33.84 o 
 -10   8   5       25.88        1.40     19.04 o 
  -9   8   5       89.61       11.89     32.76 o 
  -8   8   5      110.93      187.61     26.05 o 
  -7   8   5      777.91      834.24     78.27 o 
  -6   8   5      289.79      296.00     32.11 o 
  -5   8   5     1189.83      951.25     52.95 o 
  -4   8   5      433.57      581.67     40.94 o 
  -3   8   5      101.31       56.86     18.31 o 
  -1   8   5     1934.00     1798.06     57.88 o 
   0   8   5     2581.18     2872.47    101.08 o 
   1   8   5       43.40       73.56     19.89 o 
   2   8   5      299.33      279.54     29.42 o 
   3   8   5     3553.36     3778.09    129.73 o 
   4   8   5       65.76       93.98     18.28 o 
   5   8   5       12.08       20.62     19.29 o 
   6   8   5      801.63      822.45     75.69 o 
   7   8   5       80.97      122.66     41.73 o 
   8   8   5       33.93       47.74     34.88 o 
   9   8   5        0.19      -36.88     36.88 o 
  10   8   5       27.44       33.34     45.20 o 
 -15   9   5      922.91      919.85    101.72 o 
 -14   9   5     2516.64     2745.54    182.34 o 
 -13   9   5     1373.74     1086.71    102.64 o 
 -12   9   5      318.11      326.47     38.06 o 
 -11   9   5        1.68        3.28     31.49 o 
 -10   9   5      185.37      238.16     30.77 o 
  -9   9   5      895.87      674.76     64.64 o 
  -8   9   5     1384.31     1477.39     73.34 o 
  -7   9   5      702.20      751.70     49.73 o 
  -6   9   5      877.40      799.09     50.84 o 
  -5   9   5     1513.99     1734.55     79.28 o 
  -4   9   5      163.06      127.07     24.88 o 
  -3   9   5      851.71      762.30     48.51 o 
  -2   9   5     2885.76     3325.74    181.72 o 
  -1   9   5     5179.01     5099.30    249.41 o 
   0   9   5      784.07      752.22     70.84 o 
   1   9   5      549.62      541.39     37.90 o 
   2   9   5     2330.40     2460.99     94.90 o 
   3   9   5      369.00      326.39     52.25 o 
   4   9   5     1196.23     1455.79     70.00 o 
   5   9   5      248.35      163.96    162.16 o 
   6   9   5      737.12      650.04     69.30 o 
   7   9   5       97.70      134.83     43.27 o 
   8   9   5       23.17       80.85     45.05 o 
   9   9   5       87.10       38.65     40.73 o 
 -14  10   5     1345.92     1294.85    115.96 o 
 -13  10   5      309.97      226.38     52.67 o 
 -12  10   5       35.22       43.48     27.03 o 
 -11  10   5      246.29      238.84     34.52 o 
 -10  10   5     1817.49     1802.31     90.25 o 
  -9  10   5     3494.42     3196.48    126.99 o 
  -8  10   5     3884.46     3662.25    138.70 o 
  -7  10   5     3801.78     3454.25    132.54 o 
  -6  10   5     1482.86     1366.75     70.97 o 
  -5  10   5      921.19     1016.17     59.34 o 
  -4  10   5      184.15      125.98     26.93 o 
  -3  10   5     1423.51     1557.04     75.48 o 
  -2  10   5     2269.79     2223.87    202.63 o 
  -1  10   5     2721.08     2608.17    155.23 o 
   0  10   5      277.16      317.78     49.74 o 
   1  10   5      564.91      634.79     68.76 o 
   2  10   5     5326.46     5451.43    265.88 o 
   3  10   5     3321.65     2992.30    161.51 o 
   4  10   5     1958.26     2063.08     90.01 o 
   5  10   5      941.44     1024.19     84.62 o 
   6  10   5     1458.30     1412.81    105.11 o 
   7  10   5      335.05      377.54     61.37 o 
 -13  11   5      254.42      184.96     51.90 o 
 -12  11   5       63.47       65.89     30.49 o 
 -11  11   5      474.49      555.45     80.23 o 
 -10  11   5     1132.00     1081.31     68.03 o 
  -9  11   5     2196.90     2025.05     96.10 o 
  -8  11   5     2831.79     2704.00    146.42 o 
  -7  11   5      362.82      320.22     36.88 o 
  -6  11   5        0.19       -6.03     25.03 o 
  -5  11   5       18.67        8.29     21.53 o 
  -4  11   5       52.70       84.96     25.65 o 
  -3  11   5      300.71      299.62     36.28 o 
  -2  11   5      591.87      613.90     47.15 o 
  -1  11   5       63.84       41.43     31.19 o 
   0  11   5      937.08      839.85     80.62 o 
   1  11   5     3688.63     3708.36    202.90 o 
   2  11   5      812.40      734.05     80.39 o 
   3  11   5      382.98      492.73     64.91 o 
   4  11   5       84.15      155.46     48.20 o 
   5  11   5      354.08      320.40     56.21 o 
   6  11   5      136.18       97.71     47.89 o 
 -12  12   5      461.58      432.54     46.65 o 
 -11  12   5      111.94      189.17     35.82 o 
 -10  12   5      145.71      160.90     33.08 o 
  -9  12   5      813.20      816.81     60.88 o 
  -8  12   5      249.21      295.67     37.72 o 
  -7  12   5       66.18       75.81     25.78 o 
  -6  12   5      117.74      130.17     34.07 o 
  -5  12   5      555.77      486.83     66.03 o 
  -4  12   5      162.99      222.99     33.13 o 
  -3  12   5      369.35      404.67     40.95 o 
  -2  12   5      811.40      701.17     76.85 o 
  -1  12   5     1393.08     1434.06    113.96 o 
   0  12   5     1705.96     1695.48    127.21 o 
   1  12   5     1047.43     1228.47    105.65 o 
   2  12   5       26.53        2.31     33.88 o 
   3  12   5        5.98      -27.03     32.42 o 
 -11  13   5        2.86        6.36     32.03 o 
 -10  13   5      327.45      348.34     61.14 o 
  -9  13   5       45.89       67.46     30.79 o 
  -8  13   5     1160.30     1006.21    128.32 o 
  -7  13   5     1211.60     1300.45     77.31 o 
  -6  13   5     1837.04     1854.08    112.92 o 
  -5  13   5      566.96      505.90     47.54 o 
  -4  13   5      105.82      118.11     28.28 o 
  -3  13   5       96.25       83.13     56.98 o 
  -2  13   5      440.01      438.60     65.45 o 
  -1  13   5      197.07      224.15     50.51 o 
   0  13   5      723.99      811.36     86.55 o 
   1  13   5       30.05       56.75     43.97 o 
   2  13   5       60.19       40.04     44.20 o 
   3  13   5      823.68      838.08    159.39 o 
  -9  14   5      244.80      321.91     43.35 o 
  -8  14   5     1275.57     1261.92     79.48 o 
  -7  14   5     1564.39     1725.21    197.51 o 
  -6  14   5      762.43      822.91     76.89 o 
  -5  14   5       22.12       42.73     28.01 o 
  -4  14   5      137.63      127.88     33.92 o 
  -3  14   5      246.86      206.82     50.51 o 
  -2  14   5       82.44       97.56     47.66 o 
  -1  14   5        2.32      -36.65     36.65 o 
   0  14   5        0.79      -42.12     42.12 o 
   4 -18   6      159.95      154.85     55.83 o 
  -1 -17   6       13.91       12.78     47.66 o 
   0 -17   6        6.27       19.64     40.43 o 
   1 -17   6      631.46      570.96     77.54 o 
   2 -17   6     1297.65     1278.75    117.89 o 
   3 -17   6     1128.69     1323.72    118.20 o 
   4 -17   6       98.60       52.62     29.26 o 
   5 -17   6        0.92        2.97     35.77 o 
   6 -17   6      208.73      172.42     35.75 o 
   7 -17   6      100.09      126.72     35.66 o 
   8 -17   6       20.63       20.81     31.14 o 
  -4 -16   6     1037.72     1035.58     99.95 o 
  -3 -16   6      632.13      719.03     84.01 o 
  -2 -16   6      133.68      117.43     49.28 o 
  -1 -16   6      586.72      567.03     74.23 o 
   0 -16   6      443.71      604.46     75.85 o 
   1 -16   6       25.94        9.78     41.81 o 
   2 -16   6        5.76       10.55     36.96 o 
   3 -16   6        1.57       -3.47     33.11 o 
   4 -16   6       10.70       19.19     41.58 o 
   5 -16   6       23.01       68.84     26.99 o 
   6 -16   6      177.39      197.44     37.69 o 
   7 -16   6      160.82      176.90     35.40 o 
   8 -16   6      798.57      963.35     78.46 o 
   9 -16   6      264.55      272.16     40.82 o 
  10 -16   6       37.90      110.02     34.04 o 
  -6 -15   6      532.59      625.79     86.39 o 
  -5 -15   6     1455.05     1374.61    100.22 o 
  -4 -15   6     1592.76     1656.44    121.51 o 
  -3 -15   6        0.10       25.18     37.50 o 
  -2 -15   6     1376.99     1344.28    107.72 o 
  -1 -15   6     3212.19     3044.07    178.80 o 
   0 -15   6     1817.21     1732.44    124.13 o 
   1 -15   6      438.63      333.49     58.52 o 
   2 -15   6      459.48      459.23     66.07 o 
   3 -15   6      141.27      138.98     29.28 o 
   4 -15   6       13.87       -0.59     21.82 o 
   5 -15   6       62.57      111.08     42.08 o 
   6 -15   6       39.17       57.03     26.13 o 
   7 -15   6      509.66      470.33     45.84 o 
   8 -15   6      721.29      776.15     63.14 o 
   9 -15   6       93.46       79.67     30.08 o 
  10 -15   6      381.39      393.42     45.02 o 
  11 -15   6     1310.44     1464.32    148.00 o 
  -7 -14   6       77.60       73.15     44.43 o 
  -6 -14   6       74.00      121.20     47.05 o 
  -5 -14   6      236.93      191.73     34.05 o 
  -4 -14   6        4.68      -12.63     32.26 o 
  -3 -14   6     1213.57     1257.12     99.72 o 
  -2 -14   6     2421.85     2442.85    149.61 o 
  -1 -14   6     6960.60     6808.88    319.40 o 
   0 -14   6     2163.05     2437.54    150.00 o 
   1 -14   6      825.14      834.07     81.39 o 
   2 -14   6      134.34      119.97     41.27 o 
   3 -14   6      389.03      418.35     74.00 o 
   4 -14   6       79.51       95.73     26.41 o 
   5 -14   6      463.66      436.67     43.74 o 
   6 -14   6      121.82      113.34     26.87 o 
   7 -14   6        7.80       16.72     24.56 o 
   8 -14   6       52.21       64.80     24.82 o 
   9 -14   6      547.04      502.30     46.31 o 
  10 -14   6     1973.40     2091.94    101.07 o 
  11 -14   6     1188.65     1192.35     73.70 o 
  12 -14   6      783.97      991.62    102.49 o 
  -8 -13   6     1355.74     1387.02    120.58 o 
  -7 -13   6      505.55      472.02     68.76 o 
  -6 -13   6       18.83       18.23     24.25 o 
  -5 -13   6       38.13       26.04     22.48 o 
  -4 -13   6     2333.64     2008.41    126.97 o 
  -3 -13   6     4384.47     4447.72    223.30 o 
  -2 -13   6     7178.04     7727.73    348.43 o 
  -1 -13   6     2927.87     2302.63    138.68 o 
   0 -13   6     1206.02     1387.02    102.03 o 
   1 -13   6       55.61       60.37     34.80 o 
   2 -13   6      349.56      302.88     35.32 o 
   3 -13   6      263.73      185.35     29.55 o 
   4 -13   6     2653.98     2958.97    118.55 o 
   5 -13   6     2454.17     2341.46    101.68 o 
   6 -13   6     1102.98     1119.04     91.86 o 
   7 -13   6      677.62      619.62     47.43 o 
   8 -13   6      982.19      912.72     58.36 o 
   9 -13   6     3199.05     3219.66    184.53 o 
  10 -13   6     2454.41     2578.62    112.33 o 
  11 -13   6      853.55      963.30    216.60 o 
  12 -13   6       74.98       70.53     42.20 o 
  13 -13   6       22.57       35.50     37.19 o 
  -9 -12   6      708.17      693.85     84.78 o 
  -8 -12   6      754.65      874.88     92.09 o 
  -7 -12   6        5.75      -10.09     29.95 o 
  -6 -12   6      113.98      130.88     28.17 o 
  -5 -12   6       35.17       55.12     20.50 o 
  -4 -12   6     1231.31     1196.29     88.86 o 
  -3 -12   6     1881.60     1789.88    114.42 o 
  -2 -12   6      942.28      854.94     72.53 o 
  -1 -12   6       59.36       52.13     29.65 o 
   0 -12   6       47.41       29.41     26.41 o 
   1 -12   6      385.02      444.22     55.67 o 
   2 -12   6       27.76       31.04     19.46 o 
   3 -12   6     2314.84     2350.87     75.70 o 
   4 -12   6     2227.52     2231.94     72.83 o 
   5 -12   6     1023.47      959.35     42.87 o 
   6 -12   6       28.92       31.51     19.78 o 
   7 -12   6      233.20      309.80     33.37 o 
   8 -12   6      631.81      523.22     43.08 o 
   9 -12   6     1100.71     1084.43     90.09 o 
  10 -12   6      308.70      356.98     38.55 o 
  11 -12   6       33.75       26.41     25.81 o 
  12 -12   6      512.65      484.95     67.30 o 
  13 -12   6     1099.16      982.99     96.33 o 
  14 -12   6      688.22      777.86     90.17 o 
 -10 -11   6      633.74      553.10     76.54 o 
  -9 -11   6      809.02      774.17     84.55 o 
  -8 -11   6      140.72      173.02     45.28 o 
  -7 -11   6       49.22       42.27     31.72 o 
  -6 -11   6        0.68       10.96     19.90 o 
  -5 -11   6        2.84       -6.73     22.64 o 
  -4 -11   6        0.18       11.40     27.18 o 
  -3 -11   6      219.18      278.74     41.81 o 
  -2 -11   6     1177.04     1207.37     85.93 o 
  -1 -11   6        3.92       50.36     30.26 o 
   0 -11   6     2113.97     2095.66    122.82 o 
   1 -11   6     2627.99     2628.27    144.45 o 
   2 -11   6      793.17      779.75     47.75 o 
   3 -11   6      736.96      718.81     35.42 o 
   4 -11   6      183.60      195.40     21.04 o 
   5 -11   6      925.23      905.06     40.18 o 
   6 -11   6      384.61      433.60     28.58 o 
   7 -11   6     1829.55     1879.05     98.55 o 
   8 -11   6       82.75       84.64     23.23 o 
   9 -11   6      618.52      585.09     46.70 o 
  10 -11   6      147.25      130.87     27.53 o 
  11 -11   6      683.61      773.47     79.16 o 
  12 -11   6     1847.90     1767.79    128.59 o 
  13 -11   6      892.48      855.09     88.09 o 
  14 -11   6      177.24      205.21     53.67 o 
 -11 -10   6      837.77      774.71     92.25 o 
 -10 -10   6      413.53      441.75     68.53 o 
  -9 -10   6       48.63       63.53     33.88 o 
  -8 -10   6     1405.77     1267.82    105.49 o 
  -7 -10   6     1954.87     1960.87     86.75 o 
  -6 -10   6      597.77      638.76     43.67 o 
  -5 -10   6        1.93        9.85     18.33 o 
  -4 -10   6        6.34        7.47     26.03 o 
  -3 -10   6      751.29      715.65     61.68 o 
  -2 -10   6     4115.21     4332.45    206.59 o 
  -1 -10   6     3325.96     3339.45    168.55 o 
   0 -10   6     4130.12     4208.56    201.59 o 
   1 -10   6     4228.79     4086.61    110.59 o 
   2 -10   6      429.64      413.97     26.03 o 
   3 -10   6       96.89       29.00     28.35 o 
   4 -10   6      740.53      724.03     34.85 o 
   5 -10   6     5289.09     5189.94    133.98 o 
   6 -10   6     2422.62     2342.71     72.53 o 
   7 -10   6     2976.96     3233.11     95.27 o 
   8 -10   6      214.43      237.20     22.41 o 
   9 -10   6       17.18       26.14     16.62 o 
  10 -10   6      247.20      108.97    114.50 o 
  11 -10   6     1004.85      910.61     81.16 o 
  12 -10   6      871.62      921.62     85.93 o 
  13 -10   6      266.40      267.50     53.21 o 
  14 -10   6      120.83      126.28     44.58 o 
  15 -10   6        5.52       57.75     43.81 o 
 -12  -9   6      591.66      587.36     81.93 o 
 -11  -9   6      388.81      443.14     72.92 o 
 -10  -9   6      312.71      388.62     59.98 o 
  -9  -9   6      396.77      481.49     62.14 o 
  -8  -9   6     1786.65     1783.49    124.51 o 
  -7  -9   6      778.41      782.80     50.32 o 
  -6  -9   6      109.01      127.78     23.68 o 
  -5  -9   6      574.13      505.32     38.12 o 
  -4  -9   6       66.67       74.84     25.41 o 
  -3  -9   6       17.25       56.60     24.49 o 
  -2  -9   6       11.86       38.73     23.56 o 
  -1  -9   6      620.34      743.60     61.45 o 
   0  -9   6       17.29       14.99     16.38 o 
   1  -9   6     1972.62     2035.47     64.93 o 
   2  -9   6      488.50      400.15     24.65 o 
   3  -9   6        6.78        4.91     15.86 o 
   4  -9   6     1556.75     1435.31    147.73 o 
   5  -9   6     5078.98     4636.41    152.97 o 
   6  -9   6     7347.34     7582.34    184.09 o 
   7  -9   6        5.88       16.92     14.42 o 
   8  -9   6      291.05      287.09     23.26 o 
   9  -9   6      348.36      331.29     29.42 o 
  10  -9   6      557.91      555.14     32.32 o 
  11  -9   6       49.51       31.51     31.15 o 
  12  -9   6       59.70      106.65     34.96 o 
  13  -9   6        1.06       -9.01     32.57 o 
  14  -9   6       28.14       99.02     44.04 o 
  15  -9   6      254.70      234.78     58.29 o 
 -13  -8   6       21.78       79.08     52.67 o 
 -12  -8   6     1035.52     1184.20    112.65 o 
 -11  -8   6     2058.39     2044.76    146.07 o 
 -10  -8   6      985.02      721.19     76.15 o 
  -9  -8   6      153.19      113.19     36.88 o 
  -8  -8   6      287.95      402.56     56.21 o 
  -7  -8   6      480.53      535.70     39.15 o 
  -6  -8   6      151.83      161.08     23.92 o 
  -5  -8   6       19.61        0.58     16.41 o 
  -4  -8   6        9.89       20.64     21.18 o 
  -3  -8   6      493.86      456.08     45.12 o 
  -2  -8   6     1006.28      928.63     66.30 o 
  -1  -8   6      169.76      179.49     21.52 o 
   0  -8   6      184.73      145.92     19.91 o 
   1  -8   6     3751.29     3996.59    104.91 o 
   2  -8   6     1821.32     1699.52     54.21 o 
   3  -8   6      235.39      182.83     16.61 o 
   4  -8   6      307.53      357.79     45.31 o 
   5  -8   6     3990.97     3856.96    102.24 o 
   6  -8   6     1312.26     1143.02     42.95 o 
   7  -8   6       18.62       -5.94     12.11 o 
   8  -8   6      183.72      124.10     46.31 o 
   9  -8   6      707.99      749.16     44.47 o 
  10  -8   6       24.26       22.44     15.35 o 
  11  -8   6      276.25      196.01     27.75 o 
  12  -8   6      135.59      120.16     27.20 o 
  13  -8   6       22.58        9.08     24.42 o 
  14  -8   6       37.72        6.39     35.11 o 
  15  -8   6      166.15      211.37     59.06 o 
 -13  -7   6      565.83      741.83     90.94 o 
 -12  -7   6     1076.30      969.83     98.41 o 
 -11  -7   6     3450.04     3530.18    205.98 o 
 -10  -7   6      553.41      500.20     64.14 o 
  -9  -7   6      520.75      462.78     58.60 o 
  -8  -7   6      243.96      269.63     29.78 o 
  -7  -7   6        6.73        9.23     17.25 o 
  -6  -7   6      170.41      173.11     25.56 o 
  -5  -7   6        5.38       -0.75     15.50 o 
  -4  -7   6     1245.35     1160.17     53.91 o 
  -3  -7   6      506.38      475.10     43.89 o 
  -2  -7   6      609.55      601.63     56.87 o 
  -1  -7   6      903.70      687.03     37.44 o 
   0  -7   6     2284.68     2570.78     88.66 o 
   1  -7   6     5274.28     5077.79    125.93 o 
   2  -7   6     1210.95     1045.25     37.93 o 
   3  -7   6     1734.40     1573.10     59.23 o 
   4  -7   6       37.80       54.30     13.52 o 
   5  -7   6     1059.21     1241.04     43.55 o 
   6  -7   6        2.78       15.41     11.61 o 
   7  -7   6      238.70      270.08     20.32 o 
   8  -7   6      224.24      235.59     20.27 o 
   9  -7   6     2139.13     1975.58     63.99 o 
  10  -7   6       53.73       33.92     17.21 o 
  11  -7   6      618.84      697.09     46.46 o 
  12  -7   6       41.58      126.35     47.93 o 
  13  -7   6       52.64       84.41     27.03 o 
  14  -7   6      125.08      187.28     33.21 o 
  15  -7   6        1.77        6.62     42.97 o 
 -14  -6   6      389.31      379.61     69.61 o 
 -13  -6   6     1056.93      934.10     98.10 o 
 -12  -6   6     2595.47     2799.13    180.03 o 
 -11  -6   6     1558.37     1489.20    117.43 o 
 -10  -6   6      705.39      719.96     74.61 o 
  -9  -6   6        1.70       26.26     26.10 o 
  -8  -6   6      118.66      179.54     25.49 o 
  -7  -6   6      169.13      141.91     22.79 o 
  -6  -6   6        7.57       15.00     14.91 o 
  -5  -6   6     1790.08     1837.88    149.46 o 
  -4  -6   6     2680.33     3038.94    142.18 o 
  -3  -6   6       43.23       62.52     22.87 o 
  -2  -6   6      624.12      539.46     32.83 o 
  -1  -6   6     3135.31     2896.52     96.33 o 
   0  -6   6     5487.56     5453.86    162.13 o 
   1  -6   6      803.92      969.57     35.09 o 
   2  -6   6     1080.65     1048.16     58.32 o 
   3  -6   6        8.44        5.82      9.56 o 
   4  -6   6     3271.36     3390.00     88.79 o 
   5  -6   6      739.80      669.81     29.02 o 
   6  -6   6     1170.88     1063.50     50.06 o 
   7  -6   6      301.82      315.27     21.65 o 
   8  -6   6      746.00      742.72     33.28 o 
   9  -6   6      249.44      261.84     21.32 o 
  10  -6   6      339.62      268.57     29.05 o 
  11  -6   6      592.67      737.04     47.44 o 
  12  -6   6      412.16      380.78     36.83 o 
  13  -6   6      128.36      123.03     26.98 o 
  14  -6   6      125.48      165.57     31.00 o 
  15  -6   6      342.32      395.28     45.05 o 
 -14  -5   6     1088.29      986.00    104.57 o 
 -13  -5   6     1244.76     1449.69    121.66 o 
 -12  -5   6      981.37      949.34     91.86 o 
 -11  -5   6      121.12      173.25     43.27 o 
 -10  -5   6      897.61      903.45     85.16 o 
  -9  -5   6     2490.57     2444.24    144.84 o 
  -8  -5   6      114.06      128.85     31.03 o 
  -7  -5   6     1809.84     1941.03     91.75 o 
  -6  -5   6      100.19       92.69     18.08 o 
  -5  -5   6     1412.67     1357.14     57.68 o 
  -4  -5   6      930.64      987.58     45.24 o 
  -3  -5   6      130.51      112.92     14.66 o 
  -2  -5   6     3826.90     3771.11    119.00 o 
  -1  -5   6     5599.27     6140.67    178.91 o 
   0  -5   6     3237.79     3223.32    102.66 o 
   1  -5   6      176.25      220.26     16.04 o 
   2  -5   6     6766.38     7247.98    169.03 o 
   3  -5   6    15119.15    15708.29    349.57 o 
   4  -5   6     2605.99     2656.17     71.85 o 
   5  -5   6       62.68       34.11     11.16 o 
   6  -5   6       50.41       37.38     24.13 o 
   7  -5   6     1384.41     1403.16     47.39 o 
   8  -5   6      338.99      381.92     23.47 o 
   9  -5   6      168.08      136.88     17.87 o 
  10  -5   6     2751.48     2688.40    114.04 o 
  11  -5   6      692.83      771.76     88.47 o 
  12  -5   6      589.31      848.67    107.88 o 
  13  -5   6        7.99       40.92     23.19 o 
  14  -5   6       79.97       56.56     25.02 o 
  15  -5   6      862.37      927.23     64.69 o 
 -15  -4   6       14.42       17.79     40.19 o 
 -14  -4   6       95.59      103.87     44.74 o 
 -13  -4   6      381.22      378.54     61.14 o 
 -12  -4   6      605.43      639.72     73.92 o 
 -11  -4   6     1816.51     2039.52    136.14 o 
 -10  -4   6     5079.87     5573.32    274.28 o 
  -9  -4   6     2978.14     3148.18    172.94 o 
  -8  -4   6      372.09      378.41     30.47 o 
  -7  -4   6      927.47      865.31     44.31 o 
  -6  -4   6       37.66       37.21     15.16 o 
  -5  -4   6     7089.24     7667.08    225.86 o 
  -4  -4   6       13.99       16.91     11.09 o 
  -3  -4   6     1268.51     1224.49     40.86 o 
  -2  -4   6       25.06       33.49     14.21 o 
  -1  -4   6     8941.32     9151.44    254.60 o 
   0  -4   6      256.72      126.05     16.63 o 
   1  -4   6     7564.82     7425.27    171.52 o 
   2  -4   6    30049.19    32705.42    709.34 o 
   3  -4   6    11864.18    11483.59    258.59 o 
   4  -4   6      618.16      634.35     25.98 o 
   5  -4   6        3.64        5.92      8.76 o 
   6  -4   6     2919.99     2935.73     79.27 o 
   7  -4   6      609.77      497.47     25.30 o 
   8  -4   6      404.05      564.54     28.30 o 
   9  -4   6       72.33       40.91     24.02 o 
  10  -4   6       91.12       75.79     22.06 o 
  11  -4   6      139.75      186.32     27.27 o 
  12  -4   6      166.22      179.65     33.11 o 
  13  -4   6       21.23       57.65     26.91 o 
  14  -4   6      813.30      818.41     58.89 o 
  15  -4   6      402.06      502.74     69.84 o 
 -15  -3   6        4.00      -14.09     34.27 o 
 -14  -3   6        2.04       42.97     37.04 o 
 -13  -3   6      698.37      729.04     81.00 o 
 -12  -3   6     3932.09     3869.22    214.76 o 
 -11  -3   6     4543.25     4320.98    227.85 o 
 -10  -3   6     5461.81     5537.82    268.89 o 
  -9  -3   6     4801.09     4941.79    278.44 o 
  -8  -3   6      361.04      346.20     45.43 o 
  -7  -3   6      109.75      113.95     19.07 o 
  -6  -3   6      470.47      628.53     35.20 o 
  -5  -3   6    16104.82    15704.89    438.73 o 
  -4  -3   6     2585.41     2857.61     76.95 o 
  -3  -3   6    10694.76    10593.31    240.93 o 
  -2  -3   6     3089.77     3042.40     96.78 o 
  -1  -3   6      592.93      616.27     31.89 o 
   0  -3   6     3940.68     3963.33    120.03 o 
   1  -3   6    10191.04     9737.15    219.66 o 
   2  -3   6     2034.47     1867.22     51.46 o 
   3  -3   6     2322.77     1796.01     50.79 o 
   4  -3   6      408.87      567.04     24.32 o 
   5  -3   6        0.81        7.34      9.13 o 
   6  -3   6     3416.16     3691.65     95.55 o 
   7  -3   6     2947.37     2677.19     75.20 o 
   8  -3   6     4949.18     5317.33    133.57 o 
   9  -3   6     5106.42     4851.09    157.85 o 
  10  -3   6     1049.32     1111.90     57.58 o 
  11  -3   6        9.84        1.94     17.32 o 
  12  -3   6       13.18       38.85     23.27 o 
  13  -3   6       41.57       62.74     24.36 o 
  14  -3   6      636.28      776.48     81.31 o 
  15  -3   6      271.47      193.12     53.90 o 
 -16  -2   6      157.54      187.81     62.76 o 
 -15  -2   6       86.06      160.24     54.36 o 
 -14  -2   6       62.45       15.86     34.73 o 
 -13  -2   6      935.78      944.72     90.01 o 
 -12  -2   6     1946.37     2044.06    136.52 o 
 -11  -2   6     1561.84     1492.43    108.88 o 
 -10  -2   6      590.18      685.62     67.84 o 
  -9  -2   6     1471.96     1469.71     63.99 o 
  -8  -2   6        5.85        9.23     17.17 o 
  -7  -2   6      288.77      398.47     29.51 o 
  -6  -2   6     5168.29     5163.84    160.37 o 
  -5  -2   6    21159.66    21700.82    598.58 o 
  -4  -2   6     7142.35     6910.79    163.00 o 
  -3  -2   6      774.89      705.45     40.85 o 
  -2  -2   6     3059.39     2917.55     83.72 o 
  -1  -2   6     1269.26     1153.65     35.50 o 
   0  -2   6     5297.92     4635.53    137.07 o 
   1  -2   6        9.23        2.46     11.76 o 
   2  -2   6     1891.49     1809.84     49.47 o 
   3  -2   6      893.96      989.58     32.34 o 
   4  -2   6       35.21       23.73      8.74 o 
   5  -2   6     3641.54     3324.68     86.41 o 
   6  -2   6     8781.40     9331.71    216.45 o 
   7  -2   6    11145.47    11445.64    263.29 o 
   8  -2   6     3611.43     3518.85     95.50 o 
   9  -2   6     3288.54     3492.75    123.17 o 
  10  -2   6       22.58       46.33     36.77 o 
  11  -2   6      413.30      546.03     59.56 o 
  12  -2   6       56.85       83.72     26.39 o 
  13  -2   6      272.37      265.21     40.89 o 
  14  -2   6       95.09      123.82     49.51 o 
  15  -2   6        0.99       49.59     44.35 o 
 -16  -1   6      269.52      260.88     62.22 o 
 -15  -1   6      229.76      304.54     59.98 o 
 -14  -1   6       12.35       -4.24     32.19 o 
 -13  -1   6      202.69      139.06     44.20 o 
 -12  -1   6      283.03      301.54     51.82 o 
 -11  -1   6      332.47      276.43     45.66 o 
 -10  -1   6        4.44        7.78     25.10 o 
  -9  -1   6      550.15      559.32     36.22 o 
  -8  -1   6      683.46      696.87     39.43 o 
  -7  -1   6     1680.12     1712.12     68.21 o 
  -6  -1   6     7186.00     7240.21    216.13 o 
  -5  -1   6    21393.78    22759.14    501.54 o 
  -4  -1   6     4293.65     4200.26    141.99 o 
  -3  -1   6      242.49      312.71     18.11 o 
  -2  -1   6      772.73      631.57     24.47 o 
  -1  -1   6      947.63      863.61     36.56 o 
   0  -1   6        9.54       20.11     12.46 o 
   1  -1   6     1734.79     1775.70     63.24 o 
   2  -1   6      685.46      777.02     24.95 o 
   3  -1   6     5711.27     5675.37    133.64 o 
   4  -1   6     4860.45     5052.01    147.67 o 
   5  -1   6    10782.92    10894.24    248.58 o 
   6  -1   6     5585.02     5694.58    139.19 o 
   7  -1   6     2528.19     2652.70     75.07 o 
   8  -1   6      447.44      335.26     51.13 o 
   9  -1   6      733.38      841.58     49.54 o 
  10  -1   6        3.93        4.89     22.45 o 
  11  -1   6       50.39       16.33     22.01 o 
  12  -1   6      239.47      272.85     36.05 o 
  13  -1   6       39.22       30.03     37.27 o 
  14  -1   6      152.37      147.61     47.89 o 
 -16   0   6       73.07       70.84     48.28 o 
 -15   0   6       24.39      -40.50     40.50 o 
 -14   0   6       40.60        8.70     37.73 o 
 -13   0   6      274.66      260.65     55.67 o 
 -12   0   6      770.11      740.83     77.85 o 
 -11   0   6      915.97      787.10     75.23 o 
 -10   0   6      639.92      612.80     39.81 o 
  -9   0   6       24.99       23.80     19.52 o 
  -8   0   6      303.68      270.95     85.78 o 
  -7   0   6     1344.64     1432.99     60.32 o 
  -6   0   6     4243.91     4294.07    136.96 o 
  -5   0   6      709.38      706.20     29.36 o 
  -4   0   6      500.25      495.68     49.83 o 
  -3   0   6     4432.73     4229.28    103.73 o 
  -2   0   6     3446.33     3682.06     90.74 o 
  -1   0   6      820.87      759.85     25.86 o 
   0   0   6      296.63      107.95     15.65 o 
   1   0   6     1258.04     1088.85     45.45 o 
   2   0   6     6531.68     6283.19    182.01 o 
   3   0   6      205.92      174.90     14.09 o 
   4   0   6     5637.18     5443.97    158.87 o 
   5   0   6      299.36      379.25     21.51 o 
   6   0   6     2725.26     2663.85     74.49 o 
   7   0   6      213.29      167.23     22.72 o 
   8   0   6        8.89       23.65     32.42 o 
   9   0   6     4503.64     4700.75    156.51 o 
  10   0   6     1676.70     1633.11    115.89 o 
  11   0   6      122.64      140.58     41.20 o 
  12   0   6       82.62       84.93     33.88 o 
  13   0   6        2.89      -25.10     29.34 o 
  14   0   6       20.85       26.80     34.19 o 
 -16   1   6      264.56      233.54     64.06 o 
 -15   1   6       63.96       -3.62     36.50 o 
 -14   1   6        5.40       20.25     34.34 o 
 -13   1   6      349.43      314.39     58.52 o 
 -12   1   6        7.43      -19.33     33.96 o 
 -11   1   6      198.45      190.58     42.74 o 
 -10   1   6        6.07       12.92     18.51 o 
  -9   1   6      108.53       59.31     19.68 o 
  -8   1   6      621.54      468.88     45.66 o 
  -7   1   6      123.02      216.06     27.68 o 
  -6   1   6       25.48       22.05     13.22 o 
  -5   1   6     2630.77     2458.72    184.90 o 
  -4   1   6    10506.07    10571.67    239.94 o 
  -3   1   6     6627.15     6555.77    153.43 o 
  -2   1   6      382.28      308.89     16.51 o 
  -1   1   6      141.67      131.80     10.61 o 
   0   1   6      809.27      696.23     35.15 o 
   1   1   6       98.69      138.97     26.87 o 
   2   1   6      191.93      189.59     11.90 o 
   3   1   6     1255.86     1161.14     47.61 o 
   4   1   6       30.07       21.42      9.39 o 
   5   1   6      153.07      119.13     14.85 o 
   6   1   6      655.40      740.00     31.90 o 
   7   1   6     4318.92     4418.64    114.94 o 
   8   1   6     8159.46     8041.40    291.68 o 
   9   1   6     6003.84     6158.88    291.41 o 
  10   1   6     1267.09     1223.60     65.50 o 
  11   1   6      116.09      166.01     42.66 o 
  12   1   6       11.34       -3.23     32.73 o 
  13   1   6       91.20      135.06     44.97 o 
  14   1   6        9.21      -21.71     31.26 o 
 -16   2   6      124.21      248.94     64.99 o 
 -15   2   6       22.70       40.50     40.27 o 
 -14   2   6        3.83        5.85     35.19 o 
 -13   2   6        1.81       -2.16     42.35 o 
 -12   2   6       27.90       73.00     47.82 o 
 -11   2   6       21.15       40.35     34.57 o 
 -10   2   6     1263.42     1229.33     60.81 o 
  -9   2   6      271.15      275.17     32.96 o 
  -8   2   6      390.83      384.06     49.55 o 
  -7   2   6      645.56      585.32     37.84 o 
  -6   2   6      704.62      516.31     60.98 o 
  -5   2   6      209.56      175.16     18.73 o 
  -4   2   6    10644.91    10273.48    233.43 o 
  -3   2   6     7647.49     8493.70    194.93 o 
  -2   2   6     1171.14      994.20     32.81 o 
  -1   2   6      682.10      806.06     27.70 o 
   0   2   6     1339.21     1245.28     50.66 o 
   1   2   6      992.44     1151.82     35.50 o 
   2   2   6      305.90      312.32     17.05 o 
   3   2   6      375.10      431.05     21.30 o 
   4   2   6     1075.24     1009.24     43.73 o 
   5   2   6     1112.53     1063.76     39.41 o 
   6   2   6     3041.76     3072.03     86.84 o 
   7   2   6     1161.50     1322.35     48.11 o 
   8   2   6     7447.11     7699.32    233.85 o 
   9   2   6     1245.79     1326.19     97.95 o 
  10   2   6      972.82      931.71     83.24 o 
  11   2   6       10.94      -27.49     27.49 o 
  12   2   6       33.67       33.03     34.27 o 
  13   2   6      325.28      358.21     59.83 o 
 -16   3   6      231.17      260.49     61.99 o 
 -15   3   6      464.99      567.65     80.31 o 
 -14   3   6        2.90       16.09     39.89 o 
 -13   3   6      198.08      228.38     55.06 o 
 -12   3   6       41.56      114.89     53.36 o 
 -11   3   6     1704.09     1723.44     77.48 o 
 -10   3   6      292.80      314.18     37.00 o 
  -9   3   6       16.39       34.19     20.65 o 
  -8   3   6     3928.60     4089.23    138.91 o 
  -7   3   6     2148.00     2029.64     80.09 o 
  -6   3   6     1131.42     1073.45     51.02 o 
  -5   3   6     3417.70     3358.44    105.64 o 
  -4   3   6    13135.94    13621.67    305.19 o 
  -3   3   6     3675.06     3823.57     95.89 o 
  -2   3   6       69.71      120.62     12.20 o 
  -1   3   6       55.85       38.68      9.28 o 
   0   3   6      754.03      797.52     38.86 o 
   1   3   6      695.72      578.14     33.62 o 
   2   3   6      691.14      665.17     26.87 o 
   3   3   6     1151.55     1314.99     43.19 o 
   4   3   6      161.15      181.42     19.83 o 
   5   3   6        7.58       -2.64     12.39 o 
   6   3   6       21.55       38.38     14.69 o 
   7   3   6     1463.14     1559.86     68.49 o 
   8   3   6     2297.84     2324.19    135.60 o 
   9   3   6     1249.29     1192.36     93.02 o 
  10   3   6        9.81       -3.23     35.34 o 
  11   3   6      214.43      242.09     50.67 o 
  12   3   6      388.21      389.32     64.37 o 
  13   3   6      124.10      165.40     49.82 o 
 -16   4   6      207.11      258.49     57.13 o 
 -15   4   6      849.86      994.70    100.49 o 
 -14   4   6      151.79      128.13     44.74 o 
 -13   4   6      516.23      496.12     70.46 o 
 -12   4   6      248.55      202.13     47.36 o 
 -11   4   6      436.47      350.80     59.06 o 
 -10   4   6        4.16      -17.82     17.82 o 
  -9   4   6     2736.74     2701.52    103.12 o 
  -8   4   6     2782.33     2375.12    172.02 o 
  -7   4   6     1647.28     1621.12     98.33 o 
  -6   4   6      321.71      452.76     23.63 o 
  -5   4   6      506.51      402.73     25.27 o 
  -4   4   6      956.20      950.67     33.79 o 
  -3   4   6       77.38       75.44     12.06 o 
  -2   4   6      816.69      712.90     35.27 o 
  -1   4   6       12.48       15.86      9.42 o 
   0   4   6     1300.89     1497.62     59.33 o 
   1   4   6     1476.36     1607.35     63.68 o 
   2   4   6       39.39       15.27     10.43 o 
   3   4   6       81.40       95.35     19.84 o 
   4   4   6     2056.72     2026.05     74.02 o 
   5   4   6      124.19      141.57     17.56 o 
   6   4   6      228.92      216.56     21.39 o 
   7   4   6      890.40      737.59     67.22 o 
   8   4   6       17.21        1.16     26.33 o 
   9   4   6       11.22       27.57     30.11 o 
  10   4   6      401.90      364.91     56.67 o 
  11   4   6       48.71       13.71     38.50 o 
  12   4   6       23.65       26.41     39.96 o 
 -16   5   6      474.11      363.14     67.14 o 
 -15   5   6     1355.87     1496.82    125.36 o 
 -14   5   6     1337.68     1230.40    106.65 o 
 -13   5   6       90.61       64.68     34.27 o 
 -12   5   6      200.16      213.68     46.59 o 
 -11   5   6       83.05       66.38     30.49 o 
 -10   5   6     1124.30     1197.25     62.45 o 
  -9   5   6     1071.77     1010.40     77.39 o 
  -8   5   6        8.27        8.06     19.06 o 
  -7   5   6       11.06      -11.17     16.53 o 
  -6   5   6      923.36      814.92     45.61 o 
  -5   5   6     2404.84     2255.77     76.69 o 
  -4   5   6     2590.44     2779.27     75.14 o 
  -3   5   6     4474.84     4617.14    114.82 o 
  -2   5   6      408.83      397.60     21.18 o 
  -1   5   6     1734.45     1792.88     84.05 o 
   0   5   6      178.62      171.07     28.88 o 
   1   5   6      462.50      452.74     52.21 o 
   2   5   6       22.03        4.00     22.41 o 
   3   5   6      245.97      171.51     17.55 o 
   4   5   6      213.94      225.25     20.30 o 
   5   5   6       59.23       71.37     16.06 o 
   6   5   6     1737.05     1772.56     76.33 o 
   7   5   6       96.76       94.48     31.88 o 
   8   5   6       52.16       46.97     30.80 o 
   9   5   6        4.94       18.17     35.42 o 
  10   5   6       14.39       17.48     39.19 o 
  11   5   6       18.35       62.52     41.20 o 
 -16   6   6      214.25      233.93     56.75 o 
 -15   6   6      745.19      762.92     87.24 o 
 -14   6   6      598.08      580.66     75.31 o 
 -13   6   6       41.34       28.57     35.73 o 
 -12   6   6       29.56       23.49     29.11 o 
 -11   6   6        8.40        8.31     23.02 o 
 -10   6   6     1149.25      954.42     55.07 o 
  -9   6   6      268.59      245.46     32.26 o 
  -8   6   6        5.47        3.87     16.21 o 
  -7   6   6     2166.49     2314.81     92.08 o 
  -6   6   6      427.42      389.82     32.55 o 
  -4   6   6      408.10      443.41     23.23 o 
  -3   6   6     1848.76     1664.81     51.62 o 
  -2   6   6        3.30       -1.09     11.09 o 
  -1   6   6      753.33      882.40     34.65 o 
   0   6   6      137.92      124.70     20.55 o 
   1   6   6      625.46      614.47     37.61 o 
   2   6   6      862.39      882.89    139.72 o 
   3   6   6       60.61       49.03     14.06 o 
   4   6   6      243.83      251.02     33.30 o 
   5   6   6       88.95       72.47     22.08 o 
   6   6   6     1581.67     1587.53    104.49 o 
   7   6   6      745.12      722.58     71.92 o 
   8   6   6     1170.24     1184.12     95.48 o 
   9   6   6      135.07      123.97     44.51 o 
  10   6   6      170.91      252.49     56.36 o 
  11   6   6        1.07       24.72     46.05 o 
 -15   7   6      171.49      144.15     48.20 o 
 -14   7   6      222.85      226.00     54.67 o 
 -13   7   6      176.31      113.19     41.04 o 
 -12   7   6      560.84      536.03     45.15 o 
 -11   7   6       47.22       49.99     22.56 o 
 -10   7   6      134.10      216.13     31.47 o 
  -9   7   6        2.56       -3.20     18.66 o 
  -8   7   6      580.79      414.52     36.94 o 
  -7   7   6     1018.76     1022.85     55.71 o 
  -6   7   6     1742.41     1837.32     79.62 o 
  -5   7   6      156.48       78.80     19.15 o 
  -4   7   6     1186.11     1331.26     62.26 o 
  -3   7   6     1144.12     1133.20     87.28 o 
  -2   7   6      117.01      161.66     17.61 o 
  -1   7   6     5148.04     5002.88    127.38 o 
   0   7   6     3502.60     3576.29    120.27 o 
   1   7   6      179.91      128.65     21.87 o 
   2   7   6     3371.00     3408.89    118.72 o 
   3   7   6      120.26       81.99     19.76 o 
   4   7   6      886.95      842.24     50.04 o 
   5   7   6      869.33      349.12     45.20 o 
   6   7   6     1074.79     1112.97     86.32 o 
   7   7   6     1375.38     1295.39     98.41 o 
   8   7   6       95.81      119.89     43.27 o 
   9   7   6      458.48      364.52     58.21 o 
  10   7   6      524.64      537.70     77.00 o 
 -15   8   6      503.97      557.18     80.39 o 
 -14   8   6     2275.97     2397.58    165.40 o 
 -13   8   6     2081.24     1930.87    139.68 o 
 -12   8   6     1072.68     1144.71     67.55 o 
 -11   8   6        4.62       -4.65     19.49 o 
 -10   8   6        1.65       21.15     22.24 o 
  -9   8   6      251.42      381.98     37.25 o 
  -8   8   6      977.68      937.87     55.93 o 
  -7   8   6     2007.17     1917.28     85.10 o 
  -6   8   6     1303.78     1357.93     67.00 o 
  -5   8   6       28.66       63.30     20.55 o 
  -4   8   6      486.77      460.08     58.91 o 
  -3   8   6     8546.43     8894.90    272.13 o 
  -2   8   6    10902.11    11370.73    422.47 o 
  -1   8   6    11528.69    11740.01    501.28 o 
   0   8   6     1171.23     1211.04     57.98 o 
   1   8   6      158.60      169.83     25.70 o 
   2   8   6        1.74      -17.84     18.43 o 
   3   8   6       11.33       14.58     19.91 o 
   4   8   6        4.32       -9.05     19.26 o 
   5   8   6      817.41      872.96     75.85 o 
   6   8   6      351.69      316.17     49.51 o 
   7   8   6       73.07      112.34     38.19 o 
   8   8   6      551.53      496.04     65.14 o 
   9   8   6      667.12      719.26     81.93 o 
 -14   9   6     2642.79     2756.17    182.03 o 
 -13   9   6     1641.25     1317.95    114.35 o 
 -12   9   6      187.68      172.39     32.39 o 
 -11   9   6       37.08       57.97     25.23 o 
 -10   9   6      305.72      379.94     38.44 o 
  -9   9   6       38.97       22.19     22.01 o 
  -8   9   6        3.90       -4.06     20.65 o 
  -7   9   6       93.98      129.04     25.81 o 
  -6   9   6     1598.10     1287.42     67.64 o 
  -5   9   6      445.53      441.03     38.49 o 
  -3   9   6     3685.32     3978.54    143.04 o 
  -2   9   6     7771.61     8359.86    261.04 o 
  -1   9   6     1705.26     1587.22    113.42 o 
   0   9   6     2421.11     2477.04    149.77 o 
   1   9   6       37.51       70.84     34.34 o 
   2   9   6       31.27        5.81     21.25 o 
   3   9   6      847.79      979.12     56.44 o 
   4   9   6      136.64      109.17     26.76 o 
   5   9   6      728.72      704.25     69.45 o 
   6   9   6      183.71      176.79     42.20 o 
   7   9   6      520.37      478.33     66.30 o 
   8   9   6      408.73      549.79     76.08 o 
 -14  10   6     1631.12     1674.46    135.91 o 
 -13  10   6      574.54      479.56     70.15 o 
 -12  10   6       15.84        3.70     23.25 o 
 -11  10   6       85.22       38.53     23.89 o 
 -10  10   6      721.97      830.96     56.47 o 
  -9  10   6      135.01      151.00     46.05 o 
  -8  10   6      202.79      159.00     29.36 o 
  -7  10   6      672.22      811.02     59.37 o 
  -6  10   6      387.17      318.86     35.60 o 
  -5  10   6      330.34      400.78     39.73 o 
  -4  10   6      379.97      363.95     49.55 o 
  -3  10   6     1067.12      992.31     91.17 o 
  -2  10   6     2194.40     2366.51    141.22 o 
  -1  10   6     1224.31     1155.32     96.48 o 
   0  10   6       10.82        0.39     30.57 o 
   1  10   6     2134.13     2144.70    138.91 o 
   2  10   6     1555.90     1437.84    107.88 o 
   3  10   6      440.75      433.28     58.14 o 
   4  10   6      206.29      207.90     32.22 o 
   5  10   6      656.92      661.90     71.53 o 
   6  10   6      567.41      616.24     69.69 o 
   7  10   6      463.43      444.45     68.45 o 
 -13  11   6        0.58       15.86     41.89 o 
 -12  11   6      114.31      107.72     31.41 o 
 -11  11   6      721.79      751.22     60.29 o 
 -10  11   6      526.90      459.32     46.76 o 
  -9  11   6      982.79     1006.80     65.14 o 
  -8  11   6      311.78      297.01     36.30 o 
  -7  11   6      525.41      654.83     51.39 o 
  -6  11   6       47.86       14.89     22.04 o 
  -5  11   6       10.54        5.78     23.43 o 
  -4  11   6        1.36        8.51     21.58 o 
  -3  11   6      252.24      119.79    128.67 o 
  -2  11   6       18.41        7.78     27.64 o 
  -1  11   6      322.29      387.62     59.44 o 
   0  11   6     2296.08     1900.92    132.44 o 
   1  11   6      581.05      530.61     67.22 o 
   2  11   6      705.55      703.40     78.62 o 
   3  11   6       37.66       83.31     44.58 o 
   4  11   6      651.64      663.67     81.70 o 
 -12  12   6       88.29       87.06     33.61 o 
 -11  12   6       18.75        4.57     35.11 o 
 -10  12   6      127.30      117.41     32.25 o 
  -9  12   6       71.43       64.08     29.06 o 
  -8  12   6        0.80       35.39     28.05 o 
  -7  12   6        9.54       86.57     29.81 o 
  -6  12   6      168.52      200.71     34.53 o 
  -5  12   6      590.87      548.25     49.00 o 
  -4  12   6      135.50      170.93     46.78 o 
  -3  12   6       50.93       14.63     36.11 o 
  -2  12   6      222.75      136.75     46.66 o 
  -1  12   6      780.17      802.35     86.01 o 
   0  12   6     1016.86     1158.94    104.41 o 
   1  12   6      543.81      454.54     67.30 o 
   2  12   6        2.92      -20.56     34.57 o 
   3  12   6        0.80       57.75     46.05 o 
 -10  13   6      135.14       82.44     40.31 o 
  -9  13   6      503.53      546.39     53.39 o 
  -8  13   6      462.37      476.62     50.65 o 
  -7  13   6      705.74      857.56    119.04 o 
  -6  13   6      279.02      306.19     42.05 o 
  -5  13   6      131.20       72.07     37.42 o 
  -4  13   6       38.01       34.50     33.34 o 
  -3  13   6       64.71       77.00     38.50 o 
  -2  13   6       24.94       26.18     34.57 o 
  -1  13   6      930.55      845.08     92.40 o 
   0  13   6      290.90      342.65     61.60 o 
   1  13   6        1.99      -12.86     40.35 o 
  -7  14   6      377.54      297.38     64.06 o 
  -6  14   6      171.77      140.22     52.75 o 
  -5  14   6       53.21       32.26     41.43 o 
  -4  14   6       16.75       23.41     35.04 o 
  -3  14   6       12.99       14.78     37.73 o 
  -2  14   6      288.48      270.04     58.83 o 
  -1 -17   7        2.99       18.71     46.12 o 
   0 -17   7      161.04      138.91     53.67 o 
   1 -17   7      654.11      779.02     93.02 o 
   2 -17   7     1343.58     1348.90    117.43 o 
   3 -17   7      272.21      272.20     60.29 o 
   4 -17   7        1.96      -11.24     35.88 o 
   5 -17   7      271.49      287.55     53.71 o 
   6 -17   7      678.82      560.74     54.88 o 
   7 -17   7      852.42      843.78     66.73 o 
   8 -17   7      110.77      126.33     34.19 o 
  -4 -16   7      659.30      792.26     88.40 o 
  -3 -16   7       66.16       19.64     37.73 o 
  -2 -16   7      233.57      129.28     50.28 o 
  -1 -16   7      322.10      267.81     54.67 o 
   0 -16   7        8.44       28.11     38.35 o 
   1 -16   7        0.83       -1.46     34.57 o 
   2 -16   7       13.49       37.42     36.58 o 
   3 -16   7        2.01      -28.72     32.49 o 
   4 -16   7       23.42       31.75     25.64 o 
   5 -16   7     2634.08     2738.18    122.80 o 
   6 -16   7     1782.35     1831.24     95.93 o 
   7 -16   7     1130.73     1116.25     73.58 o 
   8 -16   7      420.73      428.31     48.81 o 
   9 -16   7       10.55       24.61     25.66 o 
  10 -16   7      126.03      129.21     36.24 o 
  -6 -15   7     1280.44     1268.28    118.81 o 
  -5 -15   7     1906.51     1869.72     97.33 o 
  -4 -15   7      428.06      489.49     67.22 o 
  -3 -15   7      383.61      389.32     58.91 o 
  -2 -15   7     2457.08     2545.96    159.93 o 
  -1 -15   7     1305.34     1407.04    112.19 o 
   0 -15   7     1127.15     1021.57     93.09 o 
   1 -15   7      599.71      570.42     69.07 o 
   2 -15   7      356.18      311.62     55.44 o 
   3 -15   7      103.45      130.63     29.53 o 
   4 -15   7     1685.15     1461.60     79.95 o 
   5 -15   7     1413.43     1514.08     90.82 o 
   6 -15   7      421.61      396.68     49.86 o 
   7 -15   7      299.94      209.91     36.04 o 
   8 -15   7      944.53     1160.22    140.18 o 
   9 -15   7       54.82       81.51     34.00 o 
  10 -15   7      344.70      369.07     44.72 o 
  11 -15   7     1294.04     1266.48     79.21 o 
  -7 -14   7      417.32      426.74     68.84 o 
  -6 -14   7      567.77      604.69     79.08 o 
  -5 -14   7      193.90      229.90     36.07 o 
  -4 -14   7      828.45      861.02     82.78 o 
  -3 -14   7     2069.08     2118.29    135.83 o 
  -2 -14   7     4122.46     4002.81    211.60 o 
  -1 -14   7     3481.67     3238.50    183.19 o 
   0 -14   7     1634.45     1758.62    122.66 o 
   1 -14   7      880.36     1011.02     88.55 o 
   2 -14   7     1141.73      860.95     81.08 o 
   3 -14   7     1765.89     2020.81     96.48 o 
   4 -14   7      662.26      564.44     46.76 o 
   5 -14   7        2.48        5.17     24.79 o 
   6 -14   7        2.43       -8.65     19.45 o 
   7 -14   7      143.83      199.80     41.81 o 
   8 -14   7      271.33      277.00     36.63 o 
   9 -14   7     1883.09     1909.24     95.21 o 
  10 -14   7     2021.98     2034.12     99.21 o 
  11 -14   7     1469.47     1394.08    105.49 o 
  12 -14   7     1020.58     1094.72    106.26 o 
  -8 -13   7        2.25       -7.08     35.57 o 
  -7 -13   7        0.32        6.08     28.49 o 
  -6 -13   7      172.42      197.14     31.48 o 
  -5 -13   7      209.14      202.35     31.13 o 
  -4 -13   7      645.87      663.21     70.69 o 
  -3 -13   7     1072.95      857.02     78.00 o 
  -2 -13   7     1048.15     1097.11     88.86 o 
  -1 -13   7      619.94      610.62     64.91 o 
   0 -13   7       38.58       77.54     37.42 o 
   1 -13   7      897.17      910.54     80.62 o 
   2 -13   7      148.75      139.22     38.04 o 
   3 -13   7        7.96        8.15     19.41 o 
   4 -13   7      198.83      152.98     20.91 o 
   5 -13   7        3.09       -6.76     29.91 o 
   6 -13   7      131.64      147.56     43.31 o 
   7 -13   7      677.26      758.18     51.93 o 
   8 -13   7     1210.78     1113.93     65.61 o 
   9 -13   7     1230.23     1236.43     70.53 o 
  10 -13   7     2298.84     2471.82    109.05 o 
  11 -13   7       25.01       29.79     28.17 o 
  12 -13   7       24.83       22.41     36.50 o 
  13 -13   7      103.14       64.45     46.20 o 
  -9 -12   7      148.88      105.26     43.81 o 
  -8 -12   7       52.10       26.72     33.65 o 
  -7 -12   7       61.71       84.93     37.11 o 
  -6 -12   7      269.28      246.09     51.44 o 
  -5 -12   7       21.43       20.71     20.47 o 
  -4 -12   7      857.95      868.26     75.54 o 
  -3 -12   7     1920.62     1922.56    120.66 o 
  -2 -12   7        5.43       12.86     27.49 o 
  -1 -12   7      915.80      773.63     70.15 o 
   0 -12   7     1584.05     1563.96    105.88 o 
   1 -12   7      151.70      160.55     38.35 o 
   2 -12   7       79.11       91.21     17.91 o 
   3 -12   7      350.11      286.46     32.58 o 
   4 -12   7        8.97       15.68     14.41 o 
   5 -12   7       34.29       25.12     14.70 o 
   6 -12   7        2.25       -3.34     14.61 o 
   7 -12   7      696.00      774.05     93.98 o 
   8 -12   7     1441.43     1479.62    101.22 o 
   9 -12   7      782.98      744.48     52.16 o 
  10 -12   7      330.56      354.36     37.93 o 
  11 -12   7      436.08      503.35     65.45 o 
  12 -12   7      968.20      842.24     86.16 o 
  13 -12   7     1011.32      821.21     89.32 o 
 -10 -11   7      240.14      199.74     52.13 o 
  -9 -11   7       64.85       33.80     33.57 o 
  -8 -11   7      323.58      246.40     49.74 o 
  -7 -11   7      718.62      733.74     76.62 o 
  -6 -11   7      103.67      101.81     25.12 o 
  -5 -11   7      167.30      252.74     35.00 o 
  -4 -11   7      294.35      250.71     42.20 o 
  -3 -11   7      451.98      491.42     55.67 o 
  -2 -11   7     1328.41     1284.53     91.32 o 
  -1 -11   7     4187.78     4210.87    207.06 o 
   0 -11   7     1816.38     1616.25    104.95 o 
   1 -11   7      873.96      919.28     50.60 o 
   2 -11   7       21.24        8.23     14.10 o 
   3 -11   7      864.16      755.59     37.03 o 
   4 -11   7       26.22       -7.73     11.56 o 
   5 -11   7      103.21       93.44     17.01 o 
   6 -11   7      424.22      347.72     38.67 o 
   7 -11   7      371.79      393.91     27.43 o 
   8 -11   7      607.12      531.63     32.46 o 
   9 -11   7      415.56      402.12     37.60 o 
  10 -11   7      304.99      285.46     37.58 o 
  11 -11   7     1764.20     1701.03    121.66 o 
  12 -11   7     2796.06     2756.09    169.25 o 
  13 -11   7      284.99      254.80     51.82 o 
  14 -11   7      299.37      361.29     62.29 o 
 -11 -10   7      150.27       44.20     37.35 o 
 -10 -10   7        0.26       14.48     33.26 o 
  -9 -10   7      340.80      405.79     59.68 o 
  -8 -10   7      755.14      768.01     81.00 o 
  -7 -10   7      256.31      288.70     33.22 o 
  -6 -10   7       14.36       -4.04     16.05 o 
  -5 -10   7      148.52      135.51     24.33 o 
  -4 -10   7      176.54      156.47     33.57 o 
  -3 -10   7       65.72       92.32     28.11 o 
  -2 -10   7      485.37      483.49     52.36 o 
  -1 -10   7     1074.82     1031.50     77.92 o 
   0 -10   7      314.65      333.10     39.39 o 
   1 -10   7      569.79      542.70     37.58 o 
   2 -10   7     2688.11     2621.79     79.03 o 
   3 -10   7       18.90      -12.48     12.48 o 
   4 -10   7      796.88      748.34     35.57 o 
   5 -10   7     3978.10     3819.59    133.63 o 
   6 -10   7     2494.04     2442.00    141.26 o 
   7 -10   7      157.85      140.49     18.84 o 
   8 -10   7       42.65       59.36     16.59 o 
   9 -10   7      128.48      112.85     18.92 o 
  10 -10   7      253.41      279.60     31.30 o 
  11 -10   7     1972.96     2156.18    138.83 o 
  12 -10   7     1284.23     1373.70    107.42 o 
  13 -10   7      325.31      251.95     53.28 o 
  14 -10   7       50.01       29.65     38.73 o 
 -12  -9   7      314.91      395.25     66.68 o 
 -11  -9   7      724.28      798.42     87.55 o 
 -10  -9   7        1.07       33.42     31.80 o 
  -9  -9   7      101.58       54.21     34.27 o 
  -8  -9   7      212.03      255.57     49.20 o 
  -7  -9   7       13.42        4.16     18.75 o 
  -6  -9   7       61.36       75.99     21.04 o 
  -5  -9   7     5985.72     6076.16    196.22 o 
  -4  -9   7     4995.95     4494.69    210.98 o 
  -3  -9   7     3290.83     3442.63    171.63 o 
  -2  -9   7      465.74      466.39     49.82 o 
  -1  -9   7     1123.70     1075.44    110.23 o 
   0  -9   7      660.24      684.86     41.00 o 
   1  -9   7     2320.43     2149.46     82.76 o 
   2  -9   7     3283.91     3399.83     94.49 o 
   3  -9   7      631.74      594.14     30.64 o 
   4  -9   7      221.24      219.89     39.48 o 
   5  -9   7     3170.46     3227.36     91.39 o 
   6  -9   7        0.22        6.73     13.95 o 
   7  -9   7      687.42      581.49     31.46 o 
   8  -9   7     1559.30     1590.14     82.76 o 
   9  -9   7      167.93      179.20     24.29 o 
  10  -9   7       45.10       49.81     21.00 o 
  11  -9   7     1179.17      863.18    136.75 o 
  12  -9   7      162.44      145.55     71.50 o 
  13  -9   7      232.06      210.75     46.59 o 
  14  -9   7       12.62        3.85     38.35 o 
 -13  -8   7      399.18      438.44     74.46 o 
 -12  -8   7     2572.68     2754.32    185.26 o 
 -11  -8   7     1397.47     1367.54    114.73 o 
 -10  -8   7      295.30      290.06     54.59 o 
  -9  -8   7       26.49       56.75     33.19 o 
  -8  -8   7        0.70      -24.33     26.80 o 
  -7  -8   7       91.95       83.06     21.84 o 
  -6  -8   7     2070.62     1929.45     81.21 o 
  -5  -8   7     2615.52     2595.70     98.70 o 
  -4  -8   7     2069.97     2029.97     81.24 o 
  -3  -8   7      750.79      824.76     64.37 o 
  -2  -8   7      762.62      699.52     41.00 o 
  -1  -8   7     1414.58     1264.22    106.18 o 
   0  -8   7     2692.28     2692.47    334.18 o 
   1  -8   7      819.41      687.38     90.02 o 
   2  -8   7     4310.15     3793.02    189.07 o 
   3  -8   7       71.86       91.05     14.69 o 
   4  -8   7      246.11      280.54     21.38 o 
   5  -8   7        1.18        7.07     13.45 o 
   6  -8   7      314.76      265.04     21.44 o 
   7  -8   7     5660.86     5890.69    149.03 o 
   8  -8   7      957.12      819.11     37.23 o 
   9  -8   7       21.00      -11.05     13.98 o 
  10  -8   7     1314.18     1313.06     64.52 o 
  11  -8   7      151.32      155.26     27.25 o 
  12  -8   7       23.77       79.26     27.04 o 
  13  -8   7       45.25       25.49     30.95 o 
  14  -8   7       99.00       68.22     43.97 o 
  15  -8   7      103.11      110.27     49.59 o 
 -13  -7   7     1433.25     1448.92    127.21 o 
 -12  -7   7     3175.88     3119.77    197.20 o 
 -11  -7   7     2429.11     2780.42    176.33 o 
 -10  -7   7     1056.53     1060.92     94.94 o 
  -9  -7   7      864.03      768.24     74.07 o 
  -8  -7   7     1059.88     1075.80     56.64 o 
  -7  -7   7     2107.36     2079.76    148.19 o 
  -6  -7   7     1986.00     2012.62     81.23 o 
  -5  -7   7        6.45       18.44     17.94 o 
  -4  -7   7      239.65      312.93     45.28 o 
  -3  -7   7      835.45      799.28     43.26 o 
  -2  -7   7      625.70      592.71     36.47 o 
  -1  -7   7     3645.99     3989.29    128.82 o 
   0  -7   7     6535.59     5629.75    399.94 o 
   1  -7   7     1652.32     1738.63     54.85 o 
   2  -7   7     4769.19     3942.56    102.55 o 
   3  -7   7      100.91      151.82     15.84 o 
   4  -7   7       80.71       86.47     14.37 o 
   5  -7   7     4668.48     4629.75    118.56 o 
   6  -7   7      141.40      159.40     17.88 o 
   7  -7   7     1673.81     1615.85     54.81 o 
   8  -7   7      240.03      295.47     39.48 o 
   9  -7   7     1242.19     1300.72     78.35 o 
  10  -7   7      943.57      856.44     50.61 o 
  11  -7   7        8.58       16.83     22.79 o 
  12  -7   7       52.04       46.11     28.22 o 
  13  -7   7        9.47       43.87     25.26 o 
  14  -7   7      201.19      234.65     37.09 o 
  15  -7   7      126.83      194.50     54.90 o 
 -14  -6   7      608.16      607.92     83.55 o 
 -13  -6   7     1277.22     1263.28    114.65 o 
 -12  -6   7     1088.99      987.15     97.41 o 
 -11  -6   7      694.53      787.95     83.39 o 
 -10  -6   7      135.00      132.75     38.65 o 
  -9  -6   7      232.09      191.50     42.43 o 
  -8  -6   7     1601.59     1532.43    152.69 o 
  -7  -6   7      305.64      368.40     37.46 o 
  -6  -6   7      671.22      638.79     39.69 o 
  -5  -6   7        3.76      -10.08     13.46 o 
  -4  -6   7     3087.87     3164.29    108.54 o 
  -3  -6   7     3744.71     3759.95    206.59 o 
  -2  -6   7     4321.00     4614.12    144.21 o 
  -1  -6   7     6356.19     6609.32    195.36 o 
   0  -6   7     2960.43     2329.03     82.71 o 
   1  -6   7      483.69      586.77     26.88 o 
   2  -6   7     1978.68     2022.73     59.51 o 
   3  -6   7       37.09       48.44     11.73 o 
   4  -6   7      146.56      123.44     14.47 o 
   5  -6   7      838.44      796.47     33.14 o 
   6  -6   7      597.58      660.55     39.18 o 
   7  -6   7      339.10      424.89     30.78 o 
   8  -6   7     1086.26     1060.26     42.01 o 
   9  -6   7     6165.57     6484.07    173.55 o 
  10  -6   7      261.31      211.15     35.65 o 
  11  -6   7      674.11      701.85     70.03 o 
  12  -6   7       68.01       87.82     24.44 o 
  13  -6   7      287.71      273.54     35.85 o 
  14  -6   7       79.51       95.96     33.50 o 
  15  -6   7       85.83      136.60     48.28 o 
 -14  -5   7      273.71      250.95     55.59 o 
 -13  -5   7     1015.08     1186.20    108.96 o 
 -12  -5   7       37.78      104.64     38.89 o 
 -11  -5   7      692.29      751.91     80.70 o 
 -10  -5   7     1724.53     1705.41    120.20 o 
  -9  -5   7      767.07      855.40     78.16 o 
  -8  -5   7       27.52       29.65     20.36 o 
  -7  -5   7      411.12      557.20     36.75 o 
  -6  -5   7      835.59      758.82     50.05 o 
  -5  -5   7     1825.26     1797.11     70.78 o 
  -4  -5   7     5439.65     5503.36    137.45 o 
  -3  -5   7     1775.94     1880.30     57.77 o 
  -2  -5   7     3527.17     3174.91    129.17 o 
  -1  -5   7     4534.55     4372.23    134.87 o 
   0  -5   7      172.43      129.60     18.22 o 
   1  -5   7     1070.02     1079.35     56.10 o 
   2  -5   7     2954.36     3037.92     80.44 o 
   3  -5   7    17882.99    18200.12    403.99 o 
   4  -5   7     3302.46     3279.05    107.40 o 
   5  -5   7      104.33      135.64     17.36 o 
   6  -5   7      740.08      575.66     73.23 o 
   7  -5   7      261.90      313.23     21.38 o 
   8  -5   7      410.55      357.66     27.28 o 
   9  -5   7     3570.21     3911.40    133.56 o 
  10  -5   7     1736.97     1619.08     72.87 o 
  11  -5   7      135.15      113.29     23.90 o 
  12  -5   7        9.73       16.99     21.94 o 
  13  -5   7      179.73      325.03     46.70 o 
  14  -5   7     1445.07     1588.22    116.66 o 
  15  -5   7     1186.76     1454.70    115.96 o 
 -15  -4   7        4.36       17.40     44.04 o 
 -14  -4   7      169.81      259.57     55.59 o 
 -13  -4   7      271.21      227.77     50.90 o 
 -12  -4   7     2378.10     2443.93    159.55 o 
 -11  -4   7     4746.37     4815.71    249.25 o 
 -10  -4   7     5492.39     5360.18    265.50 o 
  -9  -4   7     4409.79     4385.89    161.66 o 
  -8  -4   7       99.82      103.91     21.70 o 
  -7  -4   7     1294.31     1268.76     57.23 o 
  -6  -4   7     1222.82     1278.71     56.57 o 
  -5  -4   7       42.89       55.22     15.07 o 
  -4  -4   7      136.10      152.01     15.58 o 
  -3  -4   7       18.41       20.57     10.99 o 
  -2  -4   7      604.98      691.41     36.34 o 
  -1  -4   7      989.21      810.32     39.41 o 
   0  -4   7     6309.26     6235.38    182.06 o 
   1  -4   7    19607.06    21317.50    729.20 o 
   2  -4   7    57374.60    59741.08   1286.32 o 
   3  -4   7     3899.73     3881.64     97.69 o 
   4  -4   7      721.20      591.42     36.47 o 
   5  -4   7     1020.34     1099.68     38.63 o 
   6  -4   7        0.21       16.48     10.97 o 
   7  -4   7        6.07       -0.04     11.92 o 
   8  -4   7      184.26      229.59     19.98 o 
   9  -4   7      220.87      229.07     26.68 o 
  10  -4   7        8.24        6.59     22.25 o 
  11  -4   7     1315.15     1539.79     74.48 o 
  12  -4   7      308.20      296.84     35.08 o 
  13  -4   7     1535.03     1716.58    121.58 o 
  14  -4   7     1145.62     1234.71    104.26 o 
  15  -4   7     1182.56     1346.98    113.04 o 
 -15  -3   7       21.01        0.00     35.34 o 
 -14  -3   7        1.72        4.93     31.49 o 
 -13  -3   7      542.74      594.52     72.38 o 
 -12  -3   7     1621.96     1538.17    116.19 o 
 -11  -3   7     6288.73     6325.77    306.46 o 
 -10  -3   7     3945.48     4050.71    210.44 o 
  -9  -3   7     1785.98     2005.31    124.74 o 
  -8  -3   7     1143.93     1122.55     54.70 o 
  -7  -3   7      134.55      172.98     23.37 o 
  -6  -3   7       34.12       21.05     14.86 o 
  -5  -3   7     1804.28     1618.28     52.21 o 
  -4  -3   7     3814.54     3658.37     95.42 o 
  -3  -3   7      490.91      759.26     38.33 o 
  -2  -3   7      314.65      222.62     16.16 o 
  -1  -3   7     1341.59     1461.56     44.49 o 
   0  -3   7    14650.98    15804.19    427.12 o 
   1  -3   7    30977.90    32592.33    858.11 o 
   2  -3   7    10699.25    10668.53    267.79 o 
   3  -3   7     4673.17     4115.80    101.80 o 
   4  -3   7      889.95      915.02     33.41 o 
   5  -3   7     1371.34     1113.57     46.64 o 
   6  -3   7      687.57      779.65     32.14 o 
   7  -3   7     1180.73     1107.71     41.06 o 
   8  -3   7     2738.36     2868.26     82.27 o 
   9  -3   7     2283.57     2561.40    109.30 o 
  10  -3   7     1852.87     1612.16     73.47 o 
  11  -3   7     1726.76     2092.67    117.27 o 
  12  -3   7      336.88      334.41     52.21 o 
  13  -3   7     1535.05     1422.05    108.80 o 
  14  -3   7     1884.74     2132.92    143.45 o 
 -15  -2   7      386.68      314.93     62.68 o 
 -14  -2   7       18.37       46.35     33.96 o 
 -13  -2   7       87.18      112.50     40.19 o 
 -12  -2   7     1544.68     1407.50    108.80 o 
 -11  -2   7     3132.05     3218.64    181.11 o 
 -10  -2   7      490.41      414.80     53.59 o 
  -9  -2   7        1.10       -1.09     15.44 o 
  -8  -2   7      226.48      207.16     29.41 o 
  -7  -2   7     2903.51     2642.83     95.73 o 
  -6  -2   7      369.43      505.95     32.78 o 
  -5  -2   7     2520.75     2278.03     66.71 o 
  -4  -2   7     6669.80     6520.65    190.41 o 
  -3  -2   7        9.71       24.98     10.27 o 
  -2  -2   7      674.39      745.66     35.78 o 
  -1  -2   7     6965.90     7473.38    172.89 o 
   0  -2   7     3323.74     3751.58     92.47 o 
   1  -2   7    25138.25    25721.21    682.39 o 
   2  -2   7     1120.37      881.84     28.84 o 
   3  -2   7      421.44      412.81     18.83 o 
   4  -2   7     2907.61     2899.36     76.66 o 
   5  -2   7     1312.21     1023.87    116.81 o 
   6  -2   7     1880.40     1994.77     60.06 o 
   7  -2   7       32.08       51.67     16.01 o 
   8  -2   7     2491.21     2522.43     93.77 o 
   9  -2   7      237.74      274.08     43.39 o 
  10  -2   7     1373.28     1329.99     66.46 o 
  11  -2   7      158.37      166.86     42.81 o 
  13  -2   7      540.45      686.92     78.23 o 
  14  -2   7       33.41       54.21     45.20 o 
 -16  -1   7       79.47      200.43     59.44 o 
 -15  -1   7      182.99       93.09     45.66 o 
 -14  -1   7       63.44       61.06     40.89 o 
 -13  -1   7       52.44       27.64     34.42 o 
 -12  -1   7       53.12       47.12     35.57 o 
 -11  -1   7       93.65       22.10     28.34 o 
 -10  -1   7      303.41      300.79     32.92 o 
  -9  -1   7      142.94      151.77     23.42 o 
  -8  -1   7      477.23      675.90     40.21 o 
  -7  -1   7     1433.90     1634.47     68.07 o 
  -6  -1   7     4117.31     4529.05    145.24 o 
  -5  -1   7     3212.88     3409.44     90.70 o 
  -4  -1   7     2044.95     2051.02     59.99 o 
  -3  -1   7     2054.15     1944.64     72.25 o 
  -2  -1   7      334.73      448.14     20.81 o 
  -1  -1   7     1054.15     1025.22     32.87 o 
   0  -1   7     2984.31     3224.92    103.72 o 
   1  -1   7       99.98       89.51     19.75 o 
   2  -1   7     1588.42     1789.79     66.92 o 
   3  -1   7     5105.22     5337.26    127.47 o 
   4  -1   7     3598.05     3867.52     97.83 o 
   5  -1   7     2631.87     2519.76     82.13 o 
   6  -1   7      268.21      322.16     21.26 o 
   7  -1   7       31.75       59.02     15.11 o 
   8  -1   7       88.86       27.64     19.88 o 
   9  -1   7        0.46      -14.05     18.94 o 
  10  -1   7       27.84       48.20     28.64 o 
  11  -1   7      119.18       70.38     32.57 o 
  12  -1   7       86.83       61.29     34.19 o 
  13  -1   7        3.96       45.05     36.88 o 
  14  -1   7      299.82      232.39     58.21 o 
 -16   0   7      717.55      948.96    102.80 o 
 -15   0   7       95.44       83.78     44.81 o 
 -14   0   7        5.15       18.17     42.58 o 
 -13   0   7       24.39      -20.48     31.57 o 
 -12   0   7      221.11      209.83     45.66 o 
 -11   0   7      548.13      463.01     58.91 o 
 -10   0   7      408.00      358.70     33.70 o 
  -9   0   7       66.99       84.36     21.59 o 
  -8   0   7      370.49      312.97     29.00 o 
  -7   0   7      934.02     1022.60     62.45 o 
  -6   0   7      628.34      719.95     31.71 o 
  -5   0   7     1657.44     1699.70     64.90 o 
  -4   0   7     4834.94     5090.25    125.12 o 
  -3   0   7     7981.07     8306.17    192.05 o 
  -2   0   7     1726.20     1773.13     51.31 o 
  -1   0   7       10.24        1.20      8.83 o 
   0   0   7     2273.21     2245.78     78.49 o 
   1   0   7     1604.04     1545.99     60.28 o 
   2   0   7      174.49      210.53     21.63 o 
   3   0   7     9856.54     9772.39    223.21 o 
   4   0   7       68.89       35.90     11.05 o 
   5   0   7      474.94      520.58     25.71 o 
   6   0   7     1594.20     1647.48    108.49 o 
   7   0   7      239.07      178.65     19.68 o 
   8   0   7     2654.67     2758.48    148.61 o 
   9   0   7      990.51      865.26     75.85 o 
  10   0   7     1329.00     1338.51    100.72 o 
  11   0   7       29.55       -8.39     26.49 o 
  12   0   7        2.68       46.43     37.58 o 
  13   0   7       87.92       21.64     35.27 o 
 -16   1   7      134.55      153.00     56.67 o 
 -15   1   7        6.62        2.31     38.65 o 
 -14   1   7      748.88      668.21     81.16 o 
 -13   1   7       45.59       54.67     39.73 o 
 -12   1   7      348.42      345.81     56.60 o 
 -11   1   7      261.29      177.79     44.20 o 
 -10   1   7      180.65      128.69     24.30 o 
  -9   1   7      568.33      585.57     40.55 o 
  -8   1   7      233.80      225.83     27.44 o 
  -7   1   7       16.66      -15.70     17.81 o 
  -6   1   7       16.31       19.36     12.48 o 
  -5   1   7     5978.24     6083.05    147.39 o 
  -4   1   7     2351.47     2190.46     62.48 o 
  -3   1   7        3.42        9.09     10.72 o 
  -2   1   7      362.47      546.96     24.68 o 
  -1   1   7     5557.99     5575.64    132.02 o 
   0   1   7        2.87       -2.72     12.76 o 
   1   1   7        6.34       22.97     14.00 o 
   2   1   7     3582.90     3684.71    160.16 o 
   3   1   7     1612.38     1620.80     48.09 o 
   4   1   7      464.28      400.39     56.00 o 
   5   1   7        8.62      -11.75     11.75 o 
   6   1   7        1.84        5.79     14.00 o 
   7   1   7     1826.51     2073.12     81.27 o 
   8   1   7      330.27      266.96     45.28 o 
   9   1   7     2413.27     2574.68    147.84 o 
  10   1   7      271.12      235.93     44.35 o 
  11   1   7       96.42       58.91     32.42 o 
  12   1   7      203.73      169.25     44.28 o 
  13   1   7      111.77      141.76     50.20 o 
 -16   2   7       16.57       45.66     59.44 o 
 -15   2   7       20.94      -34.50     34.50 o 
 -14   2   7      902.94     1084.25    107.19 o 
 -13   2   7       93.80      119.20     47.20 o 
 -12   2   7        7.56       48.28     44.51 o 
 -11   2   7        2.44        6.08     34.34 o 
 -10   2   7      158.02      129.75     45.28 o 
  -9   2   7      266.22      326.66     31.95 o 
  -8   2   7       42.27       13.74     18.55 o 
  -7   2   7     2808.20     3242.22    115.81 o 
  -6   2   7       15.16       30.78     17.37 o 
  -5   2   7     3073.36     2829.65     77.46 o 
  -4   2   7     5120.75     5596.32    135.94 o 
  -3   2   7      285.07      392.15     29.27 o 
  -2   2   7        6.96        9.36      9.16 o 
  -1   2   7     1715.45     1585.92     46.09 o 
   0   2   7      592.26      608.62     34.56 o 
   1   2   7       78.99       78.28     28.72 o 
   2   2   7     1547.83     1614.10     47.64 o 
   3   2   7       22.37       17.11     10.28 o 
   4   2   7     1835.99     1670.95     72.74 o 
   5   2   7       93.06      130.15     26.57 o 
   6   2   7      115.94       93.57     21.78 o 
   7   2   7     1016.11      998.93     78.85 o 
   8   2   7      439.90      499.74     60.60 o 
   9   2   7     2233.12     2153.56    133.75 o 
  10   2   7       87.75       54.67     33.73 o 
  11   2   7       43.13       77.46     38.89 o 
  12   2   7      197.91      172.25     46.20 o 
  13   2   7        3.26      -18.25     36.19 o 
 -16   3   7      192.73      355.90     74.54 o 
 -15   3   7       33.73       62.22     45.74 o 
 -14   3   7      303.77      315.93     63.53 o 
 -13   3   7      221.41      263.80     57.06 o 
 -12   3   7       27.70       -4.00     37.65 o 
 -11   3   7      408.15      394.00     42.00 o 
 -10   3   7     2765.31     2835.03    125.16 o 
  -9   3   7     5270.77     4780.90    161.28 o 
  -8   3   7    12313.31    12241.83    369.45 o 
  -7   3   7     4204.35     4185.36    140.64 o 
  -6   3   7       34.48       20.26     16.21 o 
  -5   3   7     1141.99     1155.81     40.77 o 
  -4   3   7     2022.96     1798.54     54.09 o 
  -3   3   7      671.27      639.64     36.77 o 
  -2   3   7     1232.57     1463.11     45.31 o 
  -1   3   7      252.57      281.24     32.50 o 
   0   3   7       12.32       -7.13     13.96 o 
   1   3   7     1416.54     1318.98     57.04 o 
   2   3   7      206.90      202.48     30.75 o 
   3   3   7     1232.34     1166.94     40.70 o 
   4   3   7     1115.73     1069.68     72.19 o 
   5   3   7     2252.29     2410.42     91.25 o 
   6   3   7       30.93       42.67     19.29 o 
   7   3   7      227.24      252.79     45.12 o 
   8   3   7     3267.27     2847.18    158.31 o 
   9   3   7      140.50      171.94     40.66 o 
  10   3   7        4.03       -4.93     29.57 o 
  11   3   7       60.07      103.10     42.58 o 
  12   3   7        5.53       19.87     41.04 o 
 -16   4   7       50.62       50.13     42.35 o 
 -15   4   7       38.76       38.73     36.50 o 
 -14   4   7       40.34       18.87     38.58 o 
 -13   4   7       17.42      101.64     41.73 o 
 -12   4   7      598.05      611.85     71.38 o 
 -11   4   7       31.97       16.88     22.50 o 
 -10   4   7     2394.44     2526.53    139.22 o 
  -9   4   7    10106.61    10518.56    316.74 o 
  -8   4   7     6462.01     6424.60    204.94 o 
  -7   4   7     2732.81     2825.79    105.04 o 
  -6   4   7       89.95       56.81     28.06 o 
  -5   4   7     3152.36     3334.46     88.98 o 
  -4   4   7      291.04      223.66     17.38 o 
  -3   4   7      481.37      658.82     28.13 o 
  -2   4   7      118.48       80.32     14.01 o 
  -1   4   7     3963.91     3866.35    100.42 o 
   0   4   7     1186.73     1143.61     67.07 o 
   1   4   7     3862.04     3869.31    148.03 o 
   2   4   7     2127.42     2128.94     81.41 o 
   3   4   7     3034.98     3023.89    110.00 o 
   4   4   7     2256.46     2279.49     87.73 o 
   5   4   7     1113.89      988.90     65.30 o 
   6   4   7       40.87       58.50     39.58 o 
   7   4   7      298.44      384.23     51.59 o 
   8   4   7      205.91      177.87     40.27 o 
   9   4   7        0.02      -28.95     28.95 o 
  10   4   7       74.71       73.07     35.65 o 
  11   4   7        3.98       66.37     41.20 o 
 -15   5   7      546.61      584.74     77.31 o 
 -14   5   7      757.96      834.30     88.86 o 
 -13   5   7      295.17      297.92     52.90 o 
 -12   5   7      291.89      368.30     56.36 o 
 -11   5   7      726.11      659.32     48.20 o 
 -10   5   7      631.03      651.54     46.41 o 
  -9   5   7     2398.42     2336.65    135.75 o 
  -8   5   7      119.43       74.58     20.81 o 
  -7   5   7        8.20       25.70     17.69 o 
  -5   5   7     1374.51     1375.71     45.90 o 
  -4   5   7     1764.47     1714.40     53.70 o 
  -3   5   7      390.34      315.75     19.99 o 
  -2   5   7     2079.54     1954.66     58.41 o 
  -1   5   7      679.54      692.25     29.93 o 
   0   5   7     4305.94     4294.73    137.82 o 
   1   5   7        8.76       19.75     22.10 o 
   2   5   7       59.29       12.50     15.34 o 
   3   5   7      428.01      333.79     30.07 o 
   4   5   7      610.16      619.71     40.96 o 
   5   5   7     1319.87     1335.37     64.33 o 
   6   5   7      776.72      798.42     71.07 o 
   7   5   7      844.62      901.99     79.93 o 
   8   5   7       10.09       -7.16     27.41 o 
   9   5   7        0.22       42.97     33.03 o 
  10   5   7       23.56       20.64     34.11 o 
  11   5   7      235.55      278.20     60.37 o 
 -15   6   7      750.68      874.96     97.02 o 
 -14   6   7      441.96      442.75     67.91 o 
 -13   6   7      138.04      163.63     44.20 o 
 -12   6   7        2.09      -20.55     20.55 o 
 -11   6   7      745.10      618.81     51.82 o 
 -10   6   7      429.85      468.79     40.09 o 
  -9   6   7      205.69      144.14     24.45 o 
  -8   6   7      660.63      641.17     44.51 o 
  -7   6   7     3808.40     3668.93    318.44 o 
  -5   6   7      471.64      422.89     60.79 o 
  -4   6   7      170.81      175.62     23.47 o 
  -3   6   7      765.12      724.68     31.71 o 
  -2   6   7      393.32      330.76     21.33 o 
  -1   6   7      515.06      518.40     27.04 o 
   0   6   7      564.02      593.27     38.17 o 
   1   6   7        1.06       28.11     29.61 o 
   2   6   7      198.22      209.72     26.70 o 
   3   6   7        7.92        7.60     17.69 o 
   4   6   7      687.41      663.68     44.42 o 
   6   6   7     1695.32     1638.96    108.49 o 
   7   6   7      625.76      723.96     72.15 o 
   8   6   7       24.41       22.25     31.80 o 
   9   6   7      605.20      624.40     74.00 o 
  10   6   7      100.25       67.30     45.97 o 
 -15   7   7       49.50       40.12     44.51 o 
 -14   7   7      146.72      199.89     52.44 o 
 -13   7   7      690.04      683.77     79.62 o 
 -12   7   7      362.47      330.76     39.46 o 
 -11   7   7        0.99       20.57     21.66 o 
 -10   7   7      172.68      144.28     42.81 o 
  -9   7   7     1902.80     1817.28     84.26 o 
  -8   7   7     4121.70     4251.96    151.18 o 
  -7   7   7     8676.95     8053.70    252.22 o 
  -5   7   7      101.03       90.45     21.87 o 
  -4   7   7     2936.57     2913.71    136.10 o 
  -3   7   7      171.53      157.17     23.73 o 
  -2   7   7     2179.48     2281.45    174.02 o 
  -1   7   7      506.32      562.60     80.27 o 
   0   7   7     1286.56     1130.03     55.08 o 
   1   7   7      625.03      677.56     43.01 o 
   2   7   7     1040.34     1071.93    105.38 o 
   3   7   7      259.93      227.78     29.80 o 
   4   7   7     3790.80     4169.23    145.25 o 
   6   7   7     1919.93     2035.21    126.97 o 
   7   7   7       76.05       53.05     31.03 o 
   8   7   7      468.85      541.78     69.92 o 
   9   7   7      992.63      905.76     92.02 o 
 -14   8   7     1074.72     1094.49    105.80 o 
 -13   8   7      876.15      860.79     89.40 o 
 -12   8   7       74.98       66.43     26.05 o 
 -11   8   7        6.19      -10.73     22.48 o 
 -10   8   7      308.38      203.11     49.97 o 
  -9   8   7     1986.34     1977.48    121.01 o 
  -8   8   7     2501.88     2511.40    105.14 o 
  -7   8   7     2063.07     1747.62     81.55 o 
  -6   8   7       24.72       15.40     20.91 o 
  -5   8   7      350.79      367.06     34.40 o 
  -4   8   7     1643.34     1641.30    109.53 o 
  -3   8   7     2817.25     2878.66    110.43 o 
  -2   8   7     2152.12     2162.04     89.36 o 
  -1   8   7     3535.31     3036.61    171.48 o 
   0   8   7     1085.43     1045.13     87.70 o 
   1   8   7     1691.91     1741.77    117.43 o 
   2   8   7      333.73      312.04     33.00 o 
   3   8   7       50.78       39.59     23.49 o 
   4   8   7      279.69      344.70     37.35 o 
   5   8   7     1255.09     1338.35     96.41 o 
   6   8   7      117.77      134.75     39.27 o 
   7   8   7      536.09      451.69     63.68 o 
   8   8   7     1315.78     1281.99    105.88 o 
 -14   9   7     1778.69     1909.85    146.15 o 
 -13   9   7      605.58      657.97     78.08 o 
 -12   9   7        5.34       -6.87     23.45 o 
 -11   9   7       80.04       28.34     23.44 o 
 -10   9   7       19.06       17.17     23.13 o 
  -9   9   7      462.66      439.36     42.65 o 
  -8   9   7      714.77      867.22     57.10 o 
  -7   9   7       20.28        3.63     22.36 o 
  -6   9   7      104.58      103.07     22.61 o 
  -5   9   7      131.33      176.51     26.47 o 
  -4   9   7      398.11      451.73     39.79 o 
  -3   9   7     2854.20     2814.60    111.93 o 
  -2   9   7     1660.32     1691.71    121.35 o 
  -1   9   7     2688.19     2902.08    171.87 o 
   0   9   7      160.63      132.60     39.42 o 
   1   9   7      295.41      298.53     49.36 o 
   2   9   7      287.92      418.65     60.98 o 
   3   9   7        3.44       14.69     22.80 o 
   4   9   7       17.23       -9.24     23.61 o 
   5   9   7      159.51      163.63     44.04 o 
   6   9   7      512.27      463.16     61.68 o 
   7   9   7      778.04      875.88     88.24 o 
 -13  10   7        7.20       79.93     42.43 o 
 -12  10   7      124.10      215.88     34.80 o 
 -11  10   7      127.89       81.17     28.89 o 
 -10  10   7        6.32        2.12     22.87 o 
  -9  10   7      140.32      116.90     29.43 o 
  -8  10   7        0.82      -19.71     19.71 o 
  -7  10   7       33.45       68.11     31.30 o 
  -6  10   7       39.06       51.29     23.84 o 
  -5  10   7      305.73      124.72     84.59 o 
  -4  10   7      711.93      744.75     80.31 o 
  -3  10   7      548.50      434.36     62.14 o 
  -2  10   7     1226.11     1176.96    104.03 o 
  -1  10   7      278.17      272.58     50.67 o 
   0  10   7       53.42       28.80     30.88 o 
   1  10   7      469.62      535.08     68.92 o 
   2  10   7       10.79      -26.95     26.95 o 
   3  10   7       47.71       60.60     37.19 o 
   4  10   7       18.61       11.78     38.89 o 
 -12  11   7      289.80      352.64     50.17 o 
 -11  11   7       58.08       67.89     29.41 o 
 -10  11   7        2.26        8.62     23.87 o 
  -9  11   7      180.00      211.96     34.10 o 
  -8  11   7       14.88        9.60     31.65 o 
  -7  11   7       20.33       36.68     24.23 o 
  -6  11   7      111.75      147.43     43.54 o 
  -5  11   7        6.13      -11.78     31.96 o 
  -4  11   7      112.91       77.46     37.04 o 
  -3  11   7       34.13       10.93     30.88 o 
  -2  11   7       38.23        7.62     31.65 o 
  -1  11   7      706.60      650.89     75.61 o 
   0  11   7      393.20      342.04     56.60 o 
   1  11   7      958.74     1026.58     96.02 o 
   2  11   7        8.24       -8.47     30.49 o 
   3  11   7        0.74        8.24     36.73 o 
 -10  12   7      417.03      416.38     47.27 o 
  -9  12   7       84.99       84.18     32.83 o 
  -8  12   7        9.87       24.02     27.50 o 
  -7  12   7        3.71       24.64     37.50 o 
  -6  12   7      294.45      322.25     60.83 o 
  -5  12   7       15.80      -32.19     33.42 o 
  -4  12   7       44.88       46.66     35.27 o 
  -3  12   7        0.71       19.94     28.41 o 
  -2  12   7      368.35      327.10     61.75 o 
  -1  12   7      371.79      338.34     61.99 o 
   0  12   7      879.78      780.63     85.62 o 
   1  12   7        2.65      -14.86     33.57 o 
   2  12   7      311.38      295.07     65.60 o 
  -8  13   7       16.41       47.66     41.66 o 
  -7  13   7        2.45       66.53     46.51 o 
  -6  13   7       20.43        6.31     38.27 o 
  -5  13   7       98.43       98.87     42.81 o 
  -4  13   7       17.72      -12.71     38.96 o 
  -3  13   7        1.97       18.02     30.88 o 
  -2  13   7      352.58      390.55     65.53 o 
  -1  13   7     1077.69      981.53    100.87 o 
  -1 -17   8        2.84        6.47     37.65 o 
   0 -17   8      184.55      209.06     52.82 o 
   1 -17   8     1265.63     1275.13    113.50 o 
   2 -17   8      595.98      517.06     76.08 o 
   3 -17   8       28.94      131.44     48.28 o 
   4 -17   8      314.24      346.81     63.29 o 
   5 -17   8      659.89      591.87     56.16 o 
   6 -17   8     1160.99     1318.74     84.35 o 
   7 -17   8      243.57      245.53     42.90 o 
   8 -17   8      107.36      138.20     38.88 o 
  -4 -16   8      188.70      206.36     50.51 o 
  -3 -16   8        1.12        5.24     37.50 o 
  -2 -16   8      262.97      353.28     63.91 o 
  -1 -16   8       77.56       71.92     38.35 o 
   0 -16   8        0.97        5.47     33.96 o 
   1 -16   8      328.59      252.02     53.90 o 
   2 -16   8       69.63       86.86     41.89 o 
   3 -16   8      117.27      147.30     45.74 o 
   4 -16   8     1051.65     1024.22     68.74 o 
   5 -16   8     3272.44     3189.36    136.01 o 
   6 -16   8     1654.62     1594.19     88.99 o 
   7 -16   8      694.01      670.65     57.22 o 
   8 -16   8      235.50      263.27     67.53 o 
   9 -16   8       18.27       48.17     28.00 o 
  -5 -15   8      747.82      791.69     61.10 o 
  -4 -15   8      114.65      148.07     44.66 o 
  -3 -15   8      825.78      791.34     83.85 o 
  -2 -15   8      580.80      639.49     73.07 o 
  -1 -15   8      554.41      438.37     64.06 o 
   0 -15   8       90.08      165.63     44.12 o 
   1 -15   8       96.69      106.72     39.96 o 
   2 -15   8       40.66      -13.48     30.49 o 
   3 -15   8     1308.41     1226.16    103.03 o 
   4 -15   8     2045.62     2090.97    100.32 o 
   5 -15   8     1692.19     1558.31    123.28 o 
   6 -15   8      863.59      904.84     62.35 o 
   7 -15   8      760.88      658.64     54.78 o 
   8 -15   8      122.58      160.69     48.86 o 
   9 -15   8        2.81       21.17     27.10 o 
  10 -15   8      747.43      907.67     66.82 o 
  11 -15   8      523.96      509.45     51.73 o 
  -7 -14   8      588.72      570.96     76.85 o 
  -6 -14   8      668.16      631.95     53.61 o 
  -5 -14   8      235.84      212.04     34.77 o 
  -4 -14   8        7.83       66.61     37.96 o 
  -3 -14   8        7.08      -25.41     27.80 o 
  -2 -14   8       13.77        3.47     32.26 o 
  -1 -14   8        1.34      -26.26     27.49 o 
   0 -14   8       25.59      -11.55     27.49 o 
   1 -14   8      315.01      377.38     55.67 o 
   2 -14   8      472.32      286.75     50.28 o 
   3 -14   8     1878.71     1828.49     69.02 o 
   4 -14   8      471.87      440.79     43.04 o 
   5 -14   8       18.91        7.08     20.83 o 
   6 -14   8        0.22        4.09     26.37 o 
   7 -14   8       76.74       71.50     31.15 o 
   8 -14   8       19.69       24.11     24.79 o 
   9 -14   8      107.23      105.90     29.64 o 
  10 -14   8      376.58      405.41     46.60 o 
  11 -14   8      402.84      374.68     46.04 o 
  12 -14   8      228.82      259.34     60.98 o 
  -8 -13   8      113.36      116.35     43.20 o 
  -7 -13   8      177.47      144.68     45.12 o 
  -6 -13   8      125.81      149.76     29.21 o 
  -5 -13   8      358.47      268.02     34.63 o 
  -4 -13   8      349.79      268.27     50.28 o 
  -3 -13   8      309.87      266.65     46.74 o 
  -2 -13   8       12.93      -16.94     30.80 o 
  -1 -13   8       26.22       72.38     32.42 o 
   0 -13   8      211.03      205.98     45.74 o 
   1 -13   8       10.84       -1.62     27.95 o 
   2 -13   8        0.46       -0.20     18.78 o 
   3 -13   8       21.49        6.05     22.60 o 
   4 -13   8      324.50      302.68     26.11 o 
   5 -13   8      260.77      263.91     26.54 o 
   6 -13   8       59.93      110.76     24.61 o 
   7 -13   8      244.88      260.07     34.89 o 
   8 -13   8      223.99      287.14     88.55 o 
   9 -13   8       54.47       74.88     28.65 o 
  10 -13   8       90.88      145.27     32.68 o 
  11 -13   8        0.20       -8.09     32.49 o 
  12 -13   8      313.88      414.42     67.38 o 
  -9 -12   8      152.53      108.03     40.58 o 
  -8 -12   8       57.08       68.15     39.27 o 
  -7 -12   8      360.04      519.76     68.07 o 
  -6 -12   8      209.16      175.71     29.87 o 
  -5 -12   8      196.47      241.82     45.93 o 
  -4 -12   8      678.88      689.31     68.53 o 
  -3 -12   8      623.08      638.41     66.22 o 
  -2 -12   8      249.99      289.52     48.05 o 
  -1 -12   8     1045.53      940.64     80.00 o 
   0 -12   8      842.35      947.80     80.77 o 
   1 -12   8      442.82      379.26     33.93 o 
   2 -12   8       70.26       70.70     22.06 o 
   3 -12   8      292.19      315.58     26.71 o 
   4 -12   8       44.44       55.89     15.56 o 
   5 -12   8       38.39       22.92     13.44 o 
   6 -12   8      439.76      377.72     28.42 o 
   7 -12   8      740.70      655.39     37.30 o 
   8 -12   8     1138.57     1197.66     66.75 o 
   9 -12   8       49.19       29.80     23.37 o 
  10 -12   8       21.23      -10.59     28.64 o 
  11 -12   8     1134.33     1052.68     96.02 o 
  12 -12   8     2058.15     2043.53    140.60 o 
  13 -12   8      501.89      463.55     69.22 o 
 -10 -11   8      284.98      203.05     51.82 o 
  -9 -11   8      494.69      555.64     71.92 o 
  -8 -11   8     1141.52     1234.71    105.95 o 
  -7 -11   8      422.09      421.76     39.93 o 
  -6 -11   8      255.46      218.95     53.63 o 
  -5 -11   8     1278.57     1184.33    121.62 o 
  -4 -11   8      113.05      108.80     33.26 o 
  -3 -11   8       89.96       46.51     30.57 o 
  -2 -11   8      825.22      770.78     70.22 o 
  -1 -11   8     1240.00     1181.96     88.94 o 
   0 -11   8      353.05      409.51     34.80 o 
   1 -11   8      484.86      544.72     39.45 o 
   2 -11   8      225.23      224.38     23.04 o 
   3 -11   8     1631.03     1614.59     58.92 o 
   4 -11   8      179.77      167.20     20.06 o 
   5 -11   8      161.12      190.41     21.25 o 
   6 -11   8      468.29      434.26     37.33 o 
   7 -11   8       56.21       21.32     14.65 o 
   8 -11   8      748.44      820.49     85.55 o 
   9 -11   8      204.76      225.53     24.74 o 
  10 -11   8      721.53      792.71     53.78 o 
  11 -11   8     1649.83     1624.49    116.96 o 
  12 -11   8      952.06     1111.58     99.95 o 
  13 -11   8      106.39       76.62     43.04 o 
 -11 -10   8      251.19      326.41     61.45 o 
 -10 -10   8      135.00      110.27     45.58 o 
  -9 -10   8      790.58      821.83     84.55 o 
  -8 -10   8      722.03      751.53     78.08 o 
  -7 -10   8       52.75      100.59     24.55 o 
  -6 -10   8     1241.21     1196.59     64.42 o 
  -5 -10   8     2096.48     2112.59    153.15 o 
  -4 -10   8      987.88      813.36     68.53 o 
  -3 -10   8       18.66      -23.72     23.72 o 
  -2 -10   8        5.07       21.25     24.02 o 
  -1 -10   8      806.96      924.96     84.78 o 
   0 -10   8      940.70     1000.70     53.92 o 
   1 -10   8       19.27       19.97     18.19 o 
   2 -10   8        7.00        1.78     13.20 o 
   3 -10   8     1750.47     1743.63     60.40 o 
   4 -10   8     2011.16     1985.00     65.89 o 
   5 -10   8      182.37      182.00     20.44 o 
   6 -10   8       14.23       13.54     19.69 o 
   7 -10   8     1293.02     1265.42     50.31 o 
   8 -10   8      759.55      756.46     38.16 o 
   9 -10   8      472.06      475.41     31.51 o 
  10 -10   8      172.77      220.13     29.07 o 
  11 -10   8      163.81       96.97     36.73 o 
  12 -10   8      403.11      398.86     58.98 o 
  13 -10   8       13.87       33.96     36.65 o 
  14 -10   8        0.99        6.78     40.50 o 
 -12  -9   8       73.46       50.13     41.73 o 
 -11  -9   8       45.91       15.79     35.11 o 
 -10  -9   8       47.97       82.24     40.04 o 
  -9  -9   8      257.70      268.73     49.90 o 
  -8  -9   8       12.86       29.03     28.72 o 
  -7  -9   8      528.22      656.64     45.41 o 
  -6  -9   8     2594.57     2556.32    110.69 o 
  -5  -9   8    12445.92    13227.99    389.13 o 
  -4  -9   8     4778.42     4826.48    161.82 o 
  -3  -9   8       22.09       -9.93     23.79 o 
  -2  -9   8      114.68      134.77     36.73 o 
  -1  -9   8      377.21      355.76     61.99 o 
   0  -9   8       11.16       -0.68     16.48 o 
   1  -9   8      445.61      468.59     34.57 o 
   2  -9   8      282.02      236.34     20.76 o 
   3  -9   8      517.20      397.58     25.93 o 
   4  -9   8       92.65       95.60     15.85 o 
   5  -9   8     1365.22     1340.89     50.02 o 
   6  -9   8     1703.48     1730.43     59.59 o 
   7  -9   8     6382.43     6524.50    165.27 o 
   8  -9   8      476.23      439.77     28.90 o 
   9  -9   8      312.77      399.58     35.20 o 
  10  -9   8       11.36       57.31     32.53 o 
  11  -9   8        8.45       -2.68     21.62 o 
  12  -9   8       69.90       78.05     26.61 o 
  13  -9   8        6.07       39.42     38.58 o 
 -13  -8   8      333.40      388.85     71.15 o 
 -12  -8   8      207.51      180.49     53.28 o 
 -11  -8   8      274.64      374.53     65.22 o 
 -10  -8   8       19.43       -5.93     30.65 o 
  -9  -8   8      167.01      151.85     40.58 o 
  -8  -8   8      468.81      423.08     44.20 o 
  -7  -8   8     2076.62     2213.68     91.74 o 
  -6  -8   8    11022.07    10628.28    317.49 o 
  -5  -8   8     7024.68     6774.02    213.16 o 
  -4  -8   8     1297.92     1343.32     63.83 o 
  -3  -8   8     1677.96     1623.95     70.58 o 
  -2  -8   8      522.52      434.01     33.12 o 
  -1  -8   8      455.67      420.89     33.15 o 
   0  -8   8     2216.47     2193.51     83.88 o 
   1  -8   8      146.80      214.85     27.53 o 
   2  -8   8     4425.96     4168.45    110.66 o 
   3  -8   8       11.17        7.65     12.83 o 
   4  -8   8     2413.07     2567.48     80.92 o 
   5  -8   8     4156.29     3873.82    104.97 o 
   6  -8   8     8154.20     8270.89    200.19 o 
   7  -8   8     1440.73     1403.41     69.60 o 
   8  -8   8     1005.89      979.05     54.63 o 
   9  -8   8      426.31      380.31     27.39 o 
  10  -8   8       81.58       93.60     24.70 o 
  11  -8   8      139.76      138.21     36.65 o 
  12  -8   8      136.24      161.72     30.15 o 
  13  -8   8      108.27      180.82     39.00 o 
  14  -8   8        2.80       33.57     42.35 o 
 -13  -7   8      305.24      401.71     67.22 o 
 -12  -7   8      214.48      212.75     53.36 o 
 -11  -7   8      396.76      322.86     55.44 o 
 -10  -7   8       89.61       75.92     36.58 o 
  -9  -7   8      365.31      316.24     49.13 o 
  -8  -7   8     1243.78     1299.77     64.47 o 
  -7  -7   8     5727.39     5491.94    179.27 o 
  -6  -7   8     1883.20     1917.23     80.50 o 
  -5  -7   8      409.99      373.57     31.80 o 
  -4  -7   8       68.21       68.63     17.60 o 
  -3  -7   8      326.57      288.76     28.18 o 
  -2  -7   8      795.10      882.20     46.75 o 
  -1  -7   8     1234.25     1091.88     70.26 o 
   0  -7   8     3255.83     2741.04    226.57 o 
   1  -7   8     1769.59     1604.05     75.11 o 
   2  -7   8     1428.16     1356.16     46.94 o 
   3  -7   8     3101.50     2652.51    147.03 o 
   4  -7   8     2632.32     2569.20    160.06 o 
   5  -7   8     4129.38     3923.49    104.93 o 
   6  -7   8     3153.27     3173.55     89.41 o 
   7  -7   8       50.55       40.99     14.22 o 
   8  -7   8       14.62       -3.22     12.86 o 
   9  -7   8     1297.35     1254.05     49.01 o 
  10  -7   8      778.14      755.64     63.45 o 
  11  -7   8      444.11      532.23     72.34 o 
  12  -7   8       95.91       81.48     25.86 o 
  13  -7   8       20.64       34.34     39.58 o 
  14  -7   8      136.04      119.12     46.59 o 
 -14  -6   8      343.78      312.62     64.14 o 
 -13  -6   8      107.63       87.86     39.35 o 
 -12  -6   8      233.62      225.92     50.74 o 
 -11  -6   8        1.49        6.93     32.26 o 
 -10  -6   8      100.98      172.56     42.58 o 
  -9  -6   8      427.29      439.67     56.36 o 
  -8  -6   8      726.50      696.82     44.19 o 
  -7  -6   8       73.35       82.83     20.04 o 
  -6  -6   8        3.43       -8.73     14.95 o 
  -5  -6   8     2079.92     2107.78     82.31 o 
  -4  -6   8     3621.13     3518.87     97.12 o 
  -3  -6   8    11270.92    11513.13    267.94 o 
  -2  -6   8     5801.19     6198.70    211.41 o 
  -1  -6   8     1221.71     1297.08     56.77 o 
   0  -6   8     2173.09     2094.31     78.43 o 
   1  -6   8       50.93       46.24     15.61 o 
   2  -6   8      422.55      388.19     24.69 o 
   3  -6   8      103.06       79.95     14.17 o 
   4  -6   8      637.23      738.48     32.14 o 
   5  -6   8     4815.72     4775.26    121.78 o 
   6  -6   8        0.73       -6.25     11.98 o 
   7  -6   8      800.29      848.95     45.45 o 
   8  -6   8     7707.44     7769.22    190.05 o 
   9  -6   8     2912.29     3012.75     88.82 o 
  10  -6   8     1844.87     1868.51     81.70 o 
  11  -6   8       29.25       52.05     21.16 o 
  12  -6   8       98.42       89.01     38.35 o 
  13  -6   8      360.95      262.42     51.36 o 
  14  -6   8       84.93       45.82     34.88 o 
 -14  -5   8      556.06      576.20     78.69 o 
 -13  -5   8      245.35      296.15     58.75 o 
 -12  -5   8      318.31      362.52     57.90 o 
 -11  -5   8     1094.46     1180.35     99.95 o 
 -10  -5   8      158.62      162.47     39.58 o 
  -9  -5   8      210.29      270.47     29.94 o 
  -8  -5   8       53.08       45.92     19.47 o 
  -7  -5   8      437.37      477.30     35.16 o 
  -6  -5   8     2010.77     2143.18    131.83 o 
  -5  -5   8     3081.84     2906.01    102.50 o 
  -4  -5   8     6976.27     7442.99    180.88 o 
  -3  -5   8     9361.62     9198.39    216.56 o 
  -2  -5   8     4618.15     4580.78    148.23 o 
  -1  -5   8      182.58      178.50     20.58 o 
   0  -5   8     1370.91     1495.00     63.14 o 
   1  -5   8     4191.02     4091.58    172.17 o 
   2  -5   8     6405.43     6428.64    154.27 o 
   3  -5   8     2566.52     2732.17     75.32 o 
   4  -5   8      249.41      254.65     18.52 o 
   5  -5   8        5.41        1.13     11.41 o 
   6  -5   8       32.26       16.18     12.15 o 
   7  -5   8     4148.84     4718.35    122.46 o 
   8  -5   8     6382.43     6224.44    178.82 o 
   9  -5   8     3296.51     3151.35    341.96 o 
  10  -5   8      365.16      400.40     40.43 o 
  11  -5   8        0.76       32.65     27.87 o 
  12  -5   8      391.17      408.41     58.67 o 
  13  -5   8      644.12      740.21     76.85 o 
  14  -5   8      663.37      705.33     76.54 o 
 -14  -4   8      229.71      222.99     57.29 o 
 -13  -4   8       15.50       22.72     31.26 o 
 -12  -4   8     1008.35      961.43     91.55 o 
 -11  -4   8     2265.91     2455.09    153.39 o 
 -10  -4   8     1150.83     1081.48     90.86 o 
  -9  -4   8      902.13     1016.45     54.78 o 
  -8  -4   8     1539.42     1530.87     69.31 o 
  -7  -4   8      170.60      175.68     23.68 o 
  -6  -4   8     1504.98     1391.47     61.52 o 
  -5  -4   8       14.02       -2.74     12.19 o 
  -4  -4   8     3466.91     3184.44     87.24 o 
  -3  -4   8     2221.51     2182.76     80.40 o 
  -2  -4   8        7.14        0.49     10.61 o 
  -1  -4   8     4782.98     4688.75    116.91 o 
   0  -4   8     3675.31     4006.01    127.35 o 
   1  -4   8    19918.42    20259.23    546.20 o 
   2  -4   8    14664.56    15627.04    348.85 o 
   3  -4   8     8802.74     8214.88    191.98 o 
   4  -4   8        9.55       18.23      9.86 o 
   5  -4   8     1185.14     1344.56     45.17 o 
   6  -4   8      114.25       83.36     16.98 o 
   7  -4   8      639.03      686.62     32.44 o 
   8  -4   8      129.33      137.09     17.51 o 
   9  -4   8      346.94      315.75     49.20 o 
  10  -4   8      303.42      210.67     42.58 o 
  11  -4   8      287.13      338.80     51.98 o 
  12  -4   8     1362.14     1328.57    102.72 o 
  13  -4   8      887.15      910.53     89.24 o 
  14  -4   8     2155.95     2224.32    149.00 o 
 -15  -3   8      457.37      448.14     70.84 o 
 -14  -3   8      160.33      113.81     43.04 o 
 -13  -3   8      141.01      142.14     43.97 o 
 -12  -3   8      745.64      715.65     78.46 o 
 -11  -3   8     3580.53     3346.15    188.96 o 
 -10  -3   8      902.71      840.85     76.85 o 
  -9  -3   8      321.78      365.85     32.42 o 
  -8  -3   8      655.14      622.66     40.45 o 
  -7  -3   8      619.53      726.73     43.15 o 
  -6  -3   8       66.35       86.07     19.07 o 
  -5  -3   8      323.19      331.79     22.08 o 
  -4  -3   8      292.98      384.64     29.01 o 
  -3  -3   8     2295.95     2375.54     67.74 o 
  -2  -3   8      213.32      218.21     16.47 o 
  -1  -3   8     1095.91     1192.09     39.16 o 
   0  -3   8     5964.34     6156.56    146.58 o 
   1  -3   8    14019.47    14187.47    389.46 o 
   2  -3   8    10362.09    10469.12    294.46 o 
   3  -3   8     1344.24     1463.27     52.58 o 
   4  -3   8      458.65      397.07     21.77 o 
   5  -3   8      233.98      268.20     19.80 o 
   6  -3   8      821.20      781.37     33.09 o 
   7  -3   8      197.25      174.50     18.11 o 
   8  -3   8      152.01      126.45     22.63 o 
   9  -3   8     1784.71     1970.68    119.35 o 
  10  -3   8     1982.45     1999.71    125.67 o 
  11  -3   8      790.68      769.32     75.69 o 
  12  -3   8      289.44      313.86     52.59 o 
  13  -3   8     1692.40     1706.49    126.44 o 
  14  -3   8      646.46      713.64     82.08 o 
 -15  -2   8      898.37      820.60     93.71 o 
 -14  -2   8      166.54      138.14     49.67 o 
 -12  -2   8      483.53      463.16     64.37 o 
 -11  -2   8      494.89      605.53     69.07 o 
 -10  -2   8      215.43      162.63     41.20 o 
  -9  -2   8       18.28       43.65     20.52 o 
  -8  -2   8       15.95       32.30     23.56 o 
  -7  -2   8      947.33     1035.15     51.80 o 
  -6  -2   8       48.25       38.74     13.77 o 
  -5  -2   8       15.69        3.77      9.32 o 
  -4  -2   8     1831.39     1787.95     55.64 o 
  -3  -2   8     1999.47     1917.12     57.48 o 
  -2  -2   8     1072.72      936.43     34.10 o 
  -1  -2   8      703.83      904.19     59.63 o 
   0  -2   8     2797.93     2846.49     74.04 o 
   1  -2   8     1502.06     1681.98     83.35 o 
   2  -2   8      642.35      459.24     31.27 o 
   3  -2   8     2518.01     2142.09     58.87 o 
   4  -2   8       23.78       20.43      9.61 o 
   5  -2   8      132.59      126.93     16.79 o 
   6  -2   8      790.46      800.10     33.56 o 
   7  -2   8      148.15      145.71     23.13 o 
   8  -2   8      587.57      474.40     54.21 o 
   9  -2   8     1490.54     1562.73    106.03 o 
  10  -2   8      613.29      451.53     56.75 o 
  11  -2   8       17.97       69.45     32.57 o 
  12  -2   8      120.32       58.52     34.88 o 
  13  -2   8      288.61      254.72     56.60 o 
  14  -2   8      137.07       93.17     43.27 o 
 -15  -1   8     1041.21      958.43     99.87 o 
 -14  -1   8      215.32      159.08     46.28 o 
 -13  -1   8       55.90       51.05     36.65 o 
 -12  -1   8       66.17       35.27     35.42 o 
 -11  -1   8       44.41       22.95     31.96 o 
 -10  -1   8        1.85       23.65     19.73 o 
  -9  -1   8      219.81      212.65     27.18 o 
  -8  -1   8     1486.09     1394.99     63.68 o 
  -7  -1   8       22.10       32.69     16.88 o 
  -6  -1   8      122.98       81.62     15.13 o 
  -5  -1   8     2579.66     2628.90     82.36 o 
  -4  -1   8      895.04      975.70     36.61 o 
  -3  -1   8     1938.32     2086.92     60.41 o 
  -2  -1   8      690.98      645.61     26.38 o 
  -1  -1   8     2668.25     2444.39     65.49 o 
   0  -1   8     1014.94      961.17     87.20 o 
   1  -1   8        1.05       12.70     13.85 o 
   2  -1   8     8804.44     8932.26    255.98 o 
   3  -1   8     1302.10     1188.01     53.39 o 
   4  -1   8     1794.34     1840.04     72.57 o 
   5  -1   8      387.66      321.63     40.04 o 
   6  -1   8       56.84      109.11     20.55 o 
   7  -1   8       85.09      153.87     24.77 o 
   8  -1   8       46.21       34.19     25.95 o 
   9  -1   8      178.83      100.79     36.34 o 
  10  -1   8      142.86      182.42     43.51 o 
  11  -1   8       20.45       24.26     29.72 o 
  12  -1   8       30.19       37.11     31.80 o 
  13  -1   8      471.24      450.84     67.38 o 
 -15   0   8       94.51      101.18     49.82 o 
 -14   0   8       20.53       -2.16     33.96 o 
 -13   0   8       70.59       54.05     37.42 o 
 -12   0   8      129.39      167.63     42.74 o 
 -11   0   8       34.21       35.50     35.50 o 
 -10   0   8       77.72       77.74     21.72 o 
  -9   0   8       15.33        5.43     18.40 o 
  -8   0   8      502.73      530.83     37.12 o 
  -7   0   8      125.00      122.00     21.51 o 
  -6   0   8      749.77      811.68     70.46 o 
  -5   0   8     2168.71     1945.75     59.61 o 
  -4   0   8     1013.62     1094.85     48.85 o 
  -3   0   8      215.51      236.34     17.65 o 
  -2   0   8       78.00       70.29     12.22 o 
  -1   0   8     9400.16    10249.85    287.79 o 
   0   0   8       70.45       80.22     16.55 o 
   1   0   8        1.11       -4.75     13.82 o 
   2   0   8     2184.15     2098.42     78.17 o 
   3   0   8      534.83      486.95     45.51 o 
   4   0   8     1155.65     1043.86     82.20 o 
   6   0   8      282.50      367.86     32.05 o 
   7   0   8      733.20      681.30     60.95 o 
   8   0   8      441.20      322.71     48.51 o 
   9   0   8      258.84      364.06     51.90 o 
  10   0   8       47.24       20.48     27.26 o 
  11   0   8        3.76      -30.34     30.34 o 
  12   0   8       60.29       33.65     39.96 o 
  13   0   8        4.20       49.05     42.66 o 
 -15   1   8      398.44      343.04     68.84 o 
 -14   1   8     1903.49     1864.42    139.53 o 
 -13   1   8      740.74      772.86     82.70 o 
 -12   1   8       69.50       30.65     41.12 o 
 -11   1   8      221.50      145.15     49.13 o 
 -10   1   8       27.06       34.76     20.74 o 
  -9   1   8        0.12       -7.51     19.86 o 
  -8   1   8       52.76       34.14     19.42 o 
  -7   1   8      141.81      135.35     30.76 o 
  -6   1   8      516.38      445.56     25.68 o 
  -5   1   8     1806.30     1943.54     60.45 o 
  -4   1   8      200.63      195.10     17.86 o 
  -3   1   8      459.04      428.50     22.56 o 
  -2   1   8     9092.29     9385.77    215.99 o 
  -1   1   8     1722.88     1785.50     69.05 o 
   0   1   8     2721.36     2493.79     88.45 o 
   1   1   8     2896.84     2832.17     98.04 o 
   2   1   8      792.80      868.39     45.59 o 
   3   1   8     2222.39     2227.31    129.48 o 
   4   1   8        5.31       11.11     16.43 o 
   5   1   8      117.80      136.62     42.16 o 
   6   1   8      729.12      759.81     45.52 o 
   7   1   8        6.85      -22.79     22.79 o 
   8   1   8     1185.44     1016.72     84.08 o 
   9   1   8      165.77      209.06     43.97 o 
  10   1   8        2.70      -12.01     28.03 o 
  11   1   8      697.08      729.04     78.46 o 
  12   1   8      465.90      377.61     62.68 o 
 -15   2   8     1612.21     1759.70    143.45 o 
 -14   2   8     2097.60     2192.68    158.31 o 
 -13   2   8     1710.15     1760.09    133.52 o 
 -12   2   8      282.58      295.84     62.06 o 
 -11   2   8      106.06       83.89     50.40 o 
 -10   2   8     1259.20     1141.94     61.38 o 
  -9   2   8      202.62      156.44     26.16 o 
  -8   2   8     1305.60     1307.48     64.66 o 
  -7   2   8     1668.81     1567.41    244.17 o 
  -6   2   8      285.53      272.58     21.01 o 
  -5   2   8      585.64      737.39     59.29 o 
  -4   2   8      339.23      467.37     24.45 o 
  -3   2   8     5846.06     5712.34    139.23 o 
  -2   2   8     9193.01     9236.63    567.71 o 
  -1   2   8     2362.24     2133.11     87.41 o 
   0   2   8     1797.93     1698.66     68.31 o 
   1   2   8      588.51      575.05     50.32 o 
   2   2   8      683.04      578.96     59.56 o 
   3   2   8     1666.37     1792.49     73.69 o 
   4   2   8      595.81      481.16     55.52 o 
   5   2   8      190.76      197.58     37.58 o 
   6   2   8        2.62       10.49     18.84 o 
   7   2   8        5.15       36.42     29.72 o 
   8   2   8      343.72      306.77     51.59 o 
   9   2   8       56.89      102.80     36.88 o 
  10   2   8      494.77      620.40     71.92 o 
  11   2   8      340.56      286.98     55.59 o 
  12   2   8       49.60      141.68     49.36 o 
 -15   3   8      645.15      607.92     82.47 o 
 -14   3   8      888.95      824.83     93.48 o 
 -13   3   8      514.36      496.12     69.38 o 
 -12   3   8        0.93       99.41     43.43 o 
 -11   3   8     2191.21     2152.64     94.56 o 
 -10   3   8     4657.46     4711.91    163.73 o 
  -9   3   8    10854.05    11472.05    344.12 o 
  -8   3   8     7367.46     6640.18    210.98 o 
  -7   3   8     3062.23     3442.66    114.63 o 
  -6   3   8       64.37       91.47     16.14 o 
  -5   3   8     1308.93     1296.88     44.94 o 
  -4   3   8      706.21      901.62     35.24 o 
  -3   3   8     3921.22     3552.31    104.82 o 
  -2   3   8      582.73      619.81     26.79 o 
  -1   3   8     4368.05     4546.02    113.35 o 
   0   3   8     1035.47     1107.72     52.45 o 
   1   3   8     4838.33     4577.16    145.95 o 
   2   3   8     8551.74     8680.98    319.48 o 
   3   3   8     3328.65     3359.63    116.77 o 
   4   3   8     4931.01     4845.85    157.12 o 
   6   3   8     1345.59     1411.72     75.19 o 
   7   3   8        9.80       11.94     27.87 o 
   8   3   8      282.95      334.65     53.98 o 
   9   3   8       57.88       58.98     33.73 o 
  10   3   8      242.12      287.44     56.67 o 
  11   3   8        4.35       10.09     35.81 o 
 -15   4   8      191.84      165.63     48.59 o 
 -14   4   8        0.14       34.19     33.57 o 
 -13   4   8       13.29       18.71     34.73 o 
 -12   4   8      310.98      345.04     53.28 o 
 -11   4   8     1421.81     1151.93     64.55 o 
 -10   4   8     2693.58     2866.56    172.21 o 
  -9   4   8     9113.88     9585.46    293.83 o 
  -8   4   8     1184.35     1172.16     73.07 o 
  -7   4   8      427.78      393.40     50.20 o 
  -6   4   8      154.38      186.32     19.16 o 
  -5   4   8      197.41      122.96     32.18 o 
  -4   4   8     1138.51     1408.57     47.09 o 
  -3   4   8      981.59      944.84     59.01 o 
  -2   4   8      342.34      287.75     19.68 o 
  -1   4   8     2051.78     1986.08    110.77 o 
   0   4   8     7990.08     8043.56    236.48 o 
   1   4   8     5235.70     4566.79    485.88 o 
   2   4   8     1567.60     1561.03     86.55 o 
   3   4   8      920.89     1037.56     54.48 o 
   4   4   8      597.40      613.77     42.54 o 
   5   4   8      432.06      400.94     50.67 o 
   6   4   8      449.15      447.60     57.79 o 
   7   4   8        5.15       27.80     28.88 o 
   8   4   8       24.28       56.90     38.35 o 
   9   4   8       35.12        9.32     37.50 o 
  10   4   8        2.89      -14.94     31.72 o 
  11   4   8      179.42      138.06     49.43 o 
 -15   5   8       48.28      174.79     49.97 o 
 -14   5   8      779.98      920.39     97.33 o 
 -13   5   8       62.40       48.90     34.57 o 
 -12   5   8      606.15      715.14     74.42 o 
 -11   5   8      368.53      363.57     38.31 o 
 -10   5   8      715.22      771.57     50.71 o 
  -9   5   8       28.13       44.38     38.19 o 
  -8   5   8      189.26      170.51     26.99 o 
  -7   5   8       73.34       11.89     24.49 o 
  -6   5   8       27.68       43.05     19.42 o 
  -5   5   8      942.70     1112.14     55.78 o 
  -4   5   8     1274.61     1488.38     49.98 o 
  -3   5   8     1446.69     1450.30     48.87 o 
  -2   5   8     1630.56     1775.53     55.90 o 
  -1   5   8     5296.65     5048.47    159.65 o 
   0   5   8      764.07      876.69     47.51 o 
   1   5   8       64.76       69.60     18.66 o 
   2   5   8       96.57      104.73     22.80 o 
   3   5   8      792.85      873.72     66.30 o 
   4   5   8      207.58      287.16     31.97 o 
   5   5   8        9.33      -19.52     24.91 o 
   6   5   8     1202.42     1086.64     86.39 o 
   7   5   8      261.71      283.59     48.59 o 
   8   5   8      114.39       74.38     40.43 o 
   9   5   8       33.92        7.08     39.04 o 
  10   5   8        2.45       -1.69     40.27 o 
 -15   6   8      181.03      174.95     50.05 o 
 -14   6   8       79.59      119.43     46.05 o 
 -13   6   8       11.46       59.91     34.19 o 
 -12   6   8       49.32       88.48     27.81 o 
 -11   6   8      181.08      216.22     33.23 o 
 -10   6   8      166.09      165.36     28.37 o 
  -9   6   8      820.94      730.42     50.72 o 
  -8   6   8     2939.08     2971.72    115.27 o 
  -7   6   8     4645.48     4437.02    225.38 o 
  -6   6   8     4180.05     4174.91    144.96 o 
  -5   6   8      950.96      857.39     49.13 o 
  -4   6   8      260.85      237.22     42.31 o 
  -3   6   8      273.86      286.78     33.30 o 
  -2   6   8      744.11      740.15     55.44 o 
  -1   6   8      948.63      802.98     60.79 o 
   0   6   8      572.90      571.61     38.21 o 
   1   6   8        1.44       -2.53     16.22 o 
   2   6   8       17.15       44.49     20.61 o 
   3   6   8     1966.90     1900.94    196.85 o 
   4   6   8     2910.17     3029.35    136.14 o 
   5   6   8     4746.20     4822.95    228.77 o 
   6   6   8     2621.82     2679.01    154.08 o 
   7   6   8      354.92      339.50     54.44 o 
   8   6   8      320.87      258.65     51.13 o 
   9   6   8      424.55      479.87     71.53 o 
 -14   7   8        4.91       23.18     38.65 o 
 -13   7   8       25.78       37.11     38.65 o 
 -12   7   8       77.08       58.56     26.73 o 
 -11   7   8       31.75       32.48     24.17 o 
 -10   7   8      269.16      182.30     29.54 o 
  -9   7   8     1525.65     1574.75     78.73 o 
  -8   7   8     6294.33     6119.76    203.28 o 
  -7   7   8     4808.36     4631.83    237.70 o 
  -6   7   8     2339.41     2290.47    217.49 o 
  -5   7   8      926.25      821.90     49.56 o 
  -4   7   8       37.11       41.86     20.63 o 
  -3   7   8      317.31      306.08     50.28 o 
  -2   7   8      412.12      405.56     54.98 o 
  -1   7   8      271.19      281.52     46.20 o 
   0   7   8        1.50       -0.40     22.56 o 
   1   7   8      920.27      908.99     51.68 o 
   2   7   8     1093.08     1132.09     60.65 o 
   3   7   8     3340.29     3153.28    118.62 o 
   4   7   8     3653.30     3691.91    135.37 o 
   5   7   8     2874.50     2446.89    443.33 o 
   6   7   8      424.37      398.09     58.21 o 
   7   7   8        7.22      -22.02     32.57 o 
   8   7   8      480.85      592.98     74.15 o 
 -14   8   8      163.96      114.04     47.36 o 
 -13   8   8       77.23      113.42     41.89 o 
 -12   8   8      235.40      273.81     37.72 o 
 -11   8   8       23.29       -5.97     26.33 o 
 -10   8   8       98.52       95.14     26.69 o 
  -9   8   8     1061.30      963.85     59.66 o 
  -8   8   8     1998.69     2239.57    206.82 o 
  -7   8   8     1067.27      974.14     93.33 o 
  -6   8   8       69.37       45.41     22.37 o 
  -5   8   8      166.18      152.23     41.27 o 
  -4   8   8      884.53      732.66     75.92 o 
  -3   8   8      128.24      136.75     40.50 o 
  -2   8   8     1240.97     1195.98     98.56 o 
  -1   8   8     1219.88     1385.55    108.80 o 
   0   8   8     1119.78     1045.21     90.55 o 
   1   8   8       23.31       64.37     35.42 o 
   2   8   8      272.38      264.41     33.07 o 
   3   8   8       11.77        1.17     23.44 o 
   4   8   8     1569.45     1721.58     82.80 o 
   5   8   8      543.82      497.04     61.29 o 
   6   8   8      155.36      199.66     48.97 o 
   7   8   8      243.32      187.65     52.75 o 
 -13   9   8        5.09      -24.56     36.42 o 
 -12   9   8      360.63      437.45     72.42 o 
 -11   9   8        4.20       38.06     23.55 o 
 -10   9   8       61.28      148.92     28.84 o 
  -9   9   8      888.01      707.10     53.14 o 
  -8   9   8      621.04      704.00     75.04 o 
  -7   9   8      146.21       46.07     62.56 o 
  -6   9   8        2.20       16.32     30.49 o 
  -5   9   8       53.18       26.87     32.80 o 
  -4   9   8     1057.18     1120.52     99.10 o 
  -3   9   8      238.28      260.26     50.59 o 
  -2   9   8     1725.71     1673.38    125.90 o 
  -1   9   8      322.18      278.28     52.75 o 
   0   9   8      299.95      258.03     53.59 o 
   1   9   8        1.06       40.66     32.19 o 
   2   9   8       35.49      112.34     42.27 o 
   3   9   8       28.66       28.57     40.50 o 
   4   9   8      696.98      726.52     53.83 o 
   5   9   8        4.90       27.87     40.89 o 
   6   9   8      208.06      188.73     53.67 o 
 -12  10   8      239.34      234.92     38.91 o 
 -11  10   8      181.44      210.12     34.98 o 
 -10  10   8       34.35       77.01     38.77 o 
  -9  10   8      117.71       71.16     28.84 o 
  -8  10   8      377.57      415.11     64.22 o 
  -7  10   8       49.31       70.15     37.19 o 
  -6  10   8       88.50      102.18     40.73 o 
  -5  10   8        6.83       24.49     35.34 o 
  -4  10   8      377.91      431.36     63.83 o 
  -3  10   8       29.32       23.33     31.65 o 
  -2  10   8        6.98       13.48     33.65 o 
  -1  10   8       15.33       -1.31     29.49 o 
   0  10   8      182.14      237.16     52.28 o 
   1  10   8       33.70       41.66     34.34 o 
   2  10   8       12.21       72.00     43.89 o 
   3  10   8      610.24      550.94     70.15 o 
 -11  11   8       11.60       26.91     30.87 o 
 -10  11   8      574.35      692.01     86.70 o 
  -9  11   8      229.25      181.88     52.98 o 
  -8  11   8       47.12        9.55     35.65 o 
  -7  11   8       33.39       -0.62     34.96 o 
  -6  11   8        7.87       40.73     37.88 o 
  -5  11   8        2.58       48.66     35.34 o 
  -4  11   8      231.62      262.88     54.90 o 
  -3  11   8      234.33      214.37     52.13 o 
  -2  11   8      395.58      437.67     65.68 o 
  -1  11   8      108.48      127.44     42.27 o 
   0  11   8      138.19      201.90     52.13 o 
   1  11   8       10.06      -18.48     32.88 o 
   2  11   8      107.16      150.15     48.36 o 
  -9  12   8       11.81       30.80     45.35 o 
  -8  12   8      222.10      176.64     53.13 o 
  -7  12   8        2.59       -7.55     37.65 o 
  -6  12   8      260.71      202.82     54.67 o 
  -5  12   8       47.74       25.56     36.11 o 
  -4  12   8       71.73       65.37     41.89 o 
  -3  12   8       97.30      119.74     44.20 o 
  -2  12   8       31.38       -3.85     33.42 o 
  -1  12   8      132.56      133.13     44.51 o 
   0  12   8       17.20       -9.70     34.73 o 
  -1 -17   9      189.56      302.69     63.45 o 
   0 -17   9      884.15      938.10     98.02 o 
   1 -17   9      383.88      411.03     70.46 o 
   2 -17   9      301.65      322.86     62.14 o 
   3 -17   9      125.95      108.19     46.97 o 
   4 -17   9      610.50      650.04     84.62 o 
   5 -17   9     1681.48     1670.47     93.82 o 
   6 -17   9      360.51      354.23     46.26 o 
   7 -17   9       36.87       73.42     32.22 o 
  -3 -16   9        7.27      -38.35     40.50 o 
  -2 -16   9       24.02       73.46     44.12 o 
  -1 -16   9       47.50       46.20     38.89 o 
   0 -16   9      367.29      450.07     70.69 o 
   1 -16   9      993.90     1066.15    101.03 o 
   2 -16   9       54.47      111.65     43.74 o 
   3 -16   9      480.61      481.56     67.76 o 
   4 -16   9     2046.16     1880.98    138.60 o 
   5 -16   9     1880.03     1825.65     95.71 o 
   6 -16   9      845.74      872.53     97.83 o 
   7 -16   9      246.78      279.34     40.47 o 
   8 -16   9       92.58       75.97     33.25 o 
   9 -16   9       14.53       52.59     41.54 o 
  -5 -15   9      322.87      273.19     38.71 o 
  -4 -15   9        4.66       26.87     35.34 o 
  -3 -15   9       57.79       45.58     34.80 o 
  -2 -15   9      182.09      202.05     47.66 o 
  -1 -15   9       51.73       47.05     39.81 o 
   0 -15   9      683.54      696.47     77.85 o 
   1 -15   9      818.09      660.59     77.69 o 
   2 -15   9        3.74       23.87     35.42 o 
   3 -15   9      172.24      197.89     47.74 o 
   4 -15   9      600.10      731.21    123.39 o 
   5 -15   9       52.59       78.03     40.58 o 
   6 -15   9      305.19      341.69     95.60 o 
   7 -15   9        3.85       15.72     23.36 o 
   8 -15   9       20.87       30.98     26.86 o 
   9 -15   9       35.36       34.37     28.36 o 
  10 -15   9       57.43       58.19     31.99 o 
  -7 -14   9       28.71       25.72     34.73 o 
  -6 -14   9      166.51      177.86     35.39 o 
  -5 -14   9      176.34      182.25     33.16 o 
  -4 -14   9        2.91       -7.32     35.04 o 
  -3 -14   9       53.24       18.71     36.04 o 
  -2 -14   9       21.90       10.09     30.88 o 
  -1 -14   9      215.54      117.50     37.88 o 
   0 -14   9     1526.07     1618.94    117.58 o 
   1 -14   9       65.41       54.90     35.57 o 
   2 -14   9       15.40      -19.07     21.71 o 
   3 -14   9      290.98      344.28     42.77 o 
   4 -14   9        2.31       31.65     16.51 o 
   5 -14   9      140.51      165.42     31.93 o 
   6 -14   9        1.26       18.49     23.41 o 
   7 -14   9      116.48       35.75     35.07 o 
   8 -14   9      106.44      114.77     31.39 o 
   9 -14   9      526.11      579.67     67.22 o 
  10 -14   9       14.88      -24.87     24.87 o 
  11 -14   9      117.68      181.11     48.59 o 
  -8 -13   9       16.02       62.45     37.73 o 
  -7 -13   9      118.81      143.07     42.50 o 
  -6 -13   9      234.65      185.87     31.00 o 
  -5 -13   9       13.81       43.64     23.77 o 
  -4 -13   9        8.27       12.94     28.64 o 
  -3 -13   9        6.13       36.50     30.34 o 
  -2 -13   9      691.76      684.69     71.23 o 
  -1 -13   9      837.64      805.74     79.23 o 
   0 -13   9     1362.43     1297.77    100.72 o 
   1 -13   9        8.11       20.03     22.37 o 
   2 -13   9      313.86      318.45     34.92 o 
   3 -13   9      660.09      626.46     37.72 o 
   4 -13   9        9.58       33.98     17.49 o 
   5 -13   9      150.91      122.21     57.20 o 
   6 -13   9       22.94       18.16     16.14 o 
   7 -13   9       19.54       44.91     22.62 o 
   8 -13   9       59.14       94.97     26.98 o 
   9 -13   9      684.25      748.06     55.30 o 
  10 -13   9      251.17      276.17     37.49 o 
  11 -13   9      487.39      497.58     68.92 o 
  12 -13   9      365.83      372.22     61.52 o 
  -9 -12   9      105.02      117.04     41.04 o 
  -8 -12   9      302.61      266.88     52.82 o 
  -7 -12   9      280.07      249.64     49.28 o 
  -6 -12   9       35.91       37.98     23.28 o 
  -5 -12   9        1.29      -12.00     28.45 o 
  -4 -12   9        0.88        0.00     25.41 o 
  -3 -12   9      783.43      711.95     70.46 o 
  -2 -12   9     1854.21     1879.90    122.82 o 
  -1 -12   9     1849.63     1805.28    120.81 o 
   0 -12   9       55.65      -12.75     41.85 o 
   1 -12   9        7.94       31.72     19.89 o 
   2 -12   9     3110.71     3405.30    179.41 o 
   3 -12   9      447.74      477.30     38.69 o 
   4 -12   9      582.24      557.88     36.40 o 
   5 -12   9        8.08       20.73     16.39 o 
   6 -12   9        6.07        4.59     16.23 o 
   7 -12   9      279.36      252.78     32.30 o 
   8 -12   9       12.09       30.58     15.87 o 
   9 -12   9        0.96       31.49     24.37 o 
  10 -12   9      407.44      397.64     41.47 o 
  11 -12   9      549.29      505.66     67.22 o 
  12 -12   9      989.40     1208.68    105.18 o 
 -10 -11   9      366.69      379.61     66.45 o 
  -9 -11   9     1195.66     1139.30    103.03 o 
  -8 -11   9      280.83      280.05     51.67 o 
  -7 -11   9       93.48      112.80     27.50 o 
  -6 -11   9      176.91      172.22     29.11 o 
  -5 -11   9      294.12      335.12     36.17 o 
  -4 -11   9      209.03      210.37     40.35 o 
  -3 -11   9       24.77       38.58     26.80 o 
  -2 -11   9      489.50      527.99     58.83 o 
  -1 -11   9      521.55      493.00     40.45 o 
   0 -11   9      289.30      289.92     32.44 o 
   1 -11   9     2309.45     2301.06    151.54 o 
   2 -11   9     6266.63     6553.08    217.18 o 
   3 -11   9     1053.31     1151.89     48.65 o 
   4 -11   9      152.78      147.05     27.47 o 
   5 -11   9      262.45      291.01     25.51 o 
   6 -11   9      152.16      178.34     28.57 o 
   7 -11   9      161.24      136.41     21.04 o 
   8 -11   9      782.64      864.08     43.27 o 
   9 -11   9      259.69      254.24     26.27 o 
  10 -11   9      159.42      185.96     25.75 o 
  11 -11   9        9.39        1.16     32.26 o 
  12 -11   9        7.81       38.04     39.35 o 
 -11 -10   9      636.48      584.44     80.62 o 
 -10 -10   9     1399.14     1516.15    122.89 o 
  -9 -10   9      844.79      733.36     79.54 o 
  -8 -10   9      744.67      756.30     79.77 o 
  -7 -10   9      615.43      550.26     55.67 o 
  -6 -10   9     1628.94     1610.08     77.33 o 
  -5 -10   9     2699.80     2457.78    101.21 o 
  -4 -10   9     1610.37     1589.85     74.84 o 
  -3 -10   9      521.36      474.56     55.36 o 
  -2 -10   9      165.65      151.03     25.78 o 
  -1 -10   9     1108.08     1298.48    106.07 o 
   0 -10   9     1756.74     1822.07     79.12 o 
   1 -10   9     3784.97     4112.19    140.62 o 
   2 -10   9      873.99      787.75     62.95 o 
   3 -10   9      675.03      662.91     34.67 o 
   4 -10   9     1023.13      965.42     42.34 o 
   5 -10   9       22.69       53.29     17.38 o 
   6 -10   9     2231.92     2481.73     78.87 o 
   7 -10   9     1333.57     1236.50     50.87 o 
   8 -10   9     4410.69     4589.14    127.27 o 
   9 -10   9      697.83      788.74     40.79 o 
  10 -10   9      175.74      128.25     27.25 o 
  11 -10   9        3.08       29.39     24.31 o 
  12 -10   9      122.19      114.73     46.97 o 
 -12  -9   9      633.43      672.91     85.78 o 
 -11  -9   9      416.97      584.13     77.31 o 
 -10  -9   9      384.62      399.48     61.52 o 
  -9  -9   9      490.66      510.98     66.91 o 
  -8  -9   9       34.25       28.29     25.56 o 
  -7  -9   9     1852.17     1921.17     85.71 o 
  -6  -9   9     4587.73     4539.36    157.90 o 
  -5  -9   9     5123.85     5189.62    174.04 o 
  -4  -9   9     2086.50     2210.74    101.64 o 
  -3  -9   9      167.14      176.87     26.38 o 
  -2  -9   9      203.11      163.01     25.31 o 
  -1  -9   9     2347.42     2346.91    101.03 o 
   0  -9   9      461.04      414.12     43.97 o 
   1  -9   9      331.27      336.84     82.58 o 
   2  -9   9      173.98      170.16     19.14 o 
   3  -9   9        0.40        7.25     13.50 o 
   4  -9   9      258.57      270.18     31.49 o 
   5  -9   9     2475.11     2547.97     78.71 o 
   6  -9   9     3527.65     3472.61     99.75 o 
   7  -9   9     2523.93     2526.91     79.36 o 
   8  -9   9     1779.50     1746.84     62.57 o 
   9  -9   9      425.45      515.70     40.43 o 
  10  -9   9        2.71      -19.48     19.48 o 
  11  -9   9      204.12      254.50     34.59 o 
  12  -9   9      470.43      595.60     68.92 o 
  13  -9   9      339.99      374.38     62.06 o 
 -12  -8   9        2.50       26.87     36.58 o 
 -11  -8   9        1.68       27.49     34.57 o 
 -10  -8   9        5.69       64.14     38.65 o 
  -9  -8   9       51.35       91.48     37.81 o 
  -8  -8   9      351.74      358.75     35.37 o 
  -7  -8   9     1929.51     1814.53     81.00 o 
  -6  -8   9     6037.33     6288.74    203.35 o 
  -5  -8   9      832.56      705.08     44.92 o 
  -4  -8   9     1945.02     1817.72     77.31 o 
  -3  -8   9       63.80       74.60     20.57 o 
  -2  -8   9      242.04      255.08     34.00 o 
  -1  -8   9      315.39      351.20     31.49 o 
   0  -8   9       88.88       33.45     41.81 o 
   1  -8   9      117.99      119.75     21.15 o 
   2  -8   9       50.33       48.32     14.55 o 
   3  -8   9     7909.78     8239.90    199.80 o 
   4  -8   9     2711.80     2723.69     80.98 o 
   5  -8   9     5894.60     6154.90    190.39 o 
   6  -8   9     1321.62     1119.26     45.18 o 
   7  -8   9     1279.06     1260.16     49.01 o 
   8  -8   9       73.59       58.69     16.11 o 
   9  -8   9        0.52       21.63     34.21 o 
  10  -8   9      123.67      105.87     26.62 o 
  11  -8   9      853.90      956.97     82.78 o 
  12  -8   9        8.74       18.63     35.34 o 
  13  -8   9        6.03       50.90     45.28 o 
  14  -8   9      457.02      509.98     69.45 o 
 -13  -7   9       51.32       46.20     39.66 o 
 -12  -7   9      315.22      319.25     59.06 o 
 -11  -7   9      339.53      382.93     61.52 o 
 -10  -7   9        5.84       29.80     31.49 o 
  -9  -7   9       12.50        8.01     30.03 o 
  -8  -7   9      239.83      264.20     31.54 o 
  -7  -7   9     3418.49     3339.46    122.44 o 
  -6  -7   9      872.75      871.37     49.60 o 
  -5  -7   9     1342.55     1263.93     61.28 o 
  -4  -7   9      238.34      257.72     24.65 o 
  -3  -7   9      160.69      148.47     19.41 o 
  -2  -7   9       23.02       67.29     18.97 o 
  -1  -7   9      492.39      422.44     55.67 o 
   0  -7   9     1334.81     1039.36     52.04 o 
   1  -7   9      588.98      602.03     74.65 o 
   2  -7   9      513.21      457.77     29.47 o 
   3  -7   9     5592.76     5814.48    173.15 o 
   4  -7   9     1800.52     1736.02     57.10 o 
   5  -7   9     1604.12     1589.33     54.37 o 
   6  -7   9     1762.15     1779.31     59.55 o 
   7  -7   9       60.53       67.10     22.10 o 
   8  -7   9       99.75      120.54     22.79 o 
   9  -7   9     1163.07     1202.60     49.36 o 
  10  -7   9      600.64      507.82     59.29 o 
  11  -7   9      108.43      176.56     43.04 o 
  12  -7   9       26.25        2.39     32.49 o 
  13  -7   9        4.47       10.63     34.03 o 
  14  -7   9      213.46      327.33     63.91 o 
 -13  -6   9      312.90      410.57     68.07 o 
 -12  -6   9       22.80       33.50     32.42 o 
 -10  -6   9       10.60        0.00     28.64 o 
  -9  -6   9       74.10       80.48     23.39 o 
  -8  -6   9     1269.58     1209.31     61.49 o 
  -7  -6   9      505.76      514.16     49.78 o 
  -6  -6   9     1632.99     1567.10     93.48 o 
  -5  -6   9     4628.95     4576.46    151.56 o 
  -4  -6   9     7050.84     7464.50    183.93 o 
  -3  -6   9      634.89      621.71     31.44 o 
  -2  -6   9     2896.59     2789.88    100.60 o 
  -1  -6   9     1358.53     1158.68     54.46 o 
   0  -6   9       80.70       62.60     16.85 o 
   1  -6   9      832.98      786.98     42.87 o 
   2  -6   9      245.76      324.88     28.39 o 
   3  -6   9       13.85       17.87     11.89 o 
   4  -6   9     2303.36     2244.45     67.54 o 
   5  -6   9      325.84      310.33     22.05 o 
   6  -6   9      500.27      495.26     27.82 o 
   7  -6   9    10161.79    10232.08    346.17 o 
   8  -6   9     4809.29     4802.65    143.11 o 
   9  -6   9     2899.62     2733.92    149.46 o 
  10  -6   9      546.39      517.91     59.52 o 
  11  -6   9        3.50       14.17     35.88 o 
  12  -6   9      557.69      628.79     71.30 o 
  13  -6   9       69.02       39.58     39.27 o 
  14  -6   9       16.05        7.24     37.50 o 
 -14  -5   9       59.76       55.75     41.04 o 
 -13  -5   9       13.67       33.42     37.58 o 
 -12  -5   9      293.31      233.62     49.74 o 
 -11  -5   9      328.56      414.11     61.68 o 
 -10  -5   9       22.85       11.55     27.87 o 
  -9  -5   9      528.16      513.59     41.01 o 
  -8  -5   9     1206.73     1284.70     62.76 o 
  -7  -5   9      121.11      101.27     20.79 o 
  -6  -5   9     1138.65      987.51     50.94 o 
  -5  -5   9     4992.40     5170.29    134.50 o 
  -4  -5   9     3341.39     3221.62     90.78 o 
  -3  -5   9     4464.31     4836.90    153.80 o 
  -2  -5   9      303.29      221.26     18.32 o 
  -1  -5   9       41.29       48.24     28.11 o 
   0  -5   9     1684.18     1267.60     75.00 o 
   1  -5   9       84.37       69.76     19.46 o 
   2  -5   9     3959.45     3415.49    115.08 o 
   3  -5   9      715.36      738.12     43.11 o 
   4  -5   9      266.40      253.06     18.99 o 
   5  -5   9     2319.33     2406.32    120.79 o 
   6  -5   9     3688.30     3384.29    151.69 o 
   8  -5   9     5891.04     5459.59    517.98 o 
   9  -5   9     1337.35     1300.54     93.86 o 
  10  -5   9      263.83      262.88     45.43 o 
  11  -5   9      197.51      277.13     48.36 o 
  12  -5   9      117.91       50.74     34.50 o 
  13  -5   9      330.86      402.95     60.14 o 
  14  -5   9      153.79      145.07     49.20 o 
 -14  -4   9      286.95      298.76     59.98 o 
 -13  -4   9       96.04       39.96     41.43 o 
 -12  -4   9      531.48      505.74     67.07 o 
 -11  -4   9     1382.42     1502.36    114.81 o 
 -10  -4   9       33.28       51.36     31.03 o 
  -9  -4   9     1126.69     1140.87     59.86 o 
  -8  -4   9     1417.37     1433.54     67.72 o 
  -7  -4   9       13.75       41.40     48.01 o 
  -6  -4   9      361.50      318.84     30.61 o 
  -5  -4   9     7953.52     7639.06    186.26 o 
  -4  -4   9     3457.02     3235.74    283.86 o 
  -3  -4   9     2338.27     2132.76     70.62 o 
  -2  -4   9      344.30      327.53     20.59 o 
  -1  -4   9      412.73      449.28     23.69 o 
   0  -4   9     2816.07     2448.76     89.09 o 
   1  -4   9      846.15      828.05     43.93 o 
   2  -4   9     2343.16     2269.83     84.34 o 
   3  -4   9      449.88      433.96     22.49 o 
   4  -4   9     1283.78     1150.79     40.29 o 
   5  -4   9       87.80      171.88     16.40 o 
   6  -4   9      574.55      392.79     46.12 o 
   7  -4   9     1285.53     1309.63     86.78 o 
   8  -4   9     1625.16     1498.31     73.42 o 
   9  -4   9      293.32      268.19     43.89 o 
  10  -4   9      181.22      185.50     40.04 o 
  11  -4   9      169.48      191.58     41.97 o 
  12  -4   9      268.82      206.59     51.21 o 
  13  -4   9      163.59      194.12     51.90 o 
 -14  -3   9       73.94       98.02     42.97 o 
 -13  -3   9      256.77      198.05     49.43 o 
 -12  -3   9      134.76      118.27     44.51 o 
 -11  -3   9       16.62       -2.31     25.41 o 
 -10  -3   9     1027.71     1286.99     99.33 o 
  -9  -3   9     1411.61     1453.26     69.17 o 
  -8  -3   9        7.19       19.58     16.68 o 
  -7  -3   9      746.19      583.71     38.60 o 
  -6  -3   9     1630.90     1666.54     57.44 o 
  -5  -3   9      884.59      685.19     71.73 o 
  -4  -3   9      230.50      207.31     18.29 o 
  -3  -3   9      114.10      118.14     14.69 o 
  -2  -3   9      926.65      973.05     36.18 o 
  -1  -3   9      552.24      553.64     25.00 o 
   0  -3   9      190.10      160.73     14.10 o 
   1  -3   9     3488.00     3708.45     94.58 o 
   2  -3   9       25.60       23.05     16.15 o 
   3  -3   9      114.21      121.32     20.12 o 
   4  -3   9     1671.68     1844.71     74.13 o 
   5  -3   9      279.44      387.83     31.32 o 
   6  -3   9      111.94      113.11     31.34 o 
   7  -3   9      135.29       86.02     21.23 o 
   8  -3   9      354.78      320.71     45.74 o 
   9  -3   9      444.87      463.47     55.52 o 
  10  -3   9      138.75       82.16     34.73 o 
  11  -3   9       19.72      -25.95     25.95 o 
  12  -3   9       63.06       39.66     35.73 o 
  13  -3   9      188.43      173.17     47.28 o 
 -15  -2   9     1169.56     1098.11    109.50 o 
 -14  -2   9      173.98      221.92     57.13 o 
 -13  -2   9       45.55       46.35     37.58 o 
 -12  -2   9      184.94      129.05     39.73 o 
 -11  -2   9      871.37      804.89     78.16 o 
 -10  -2   9       26.63       37.13     22.51 o 
  -9  -2   9      526.40      598.03     41.94 o 
  -8  -2   9       16.39       11.37     17.26 o 
  -7  -2   9       15.88       -8.04     20.87 o 
  -6  -2   9       82.60       76.52     22.60 o 
  -5  -2   9      489.24      461.87     26.67 o 
  -4  -2   9     1250.33     1197.12     80.53 o 
  -3  -2   9     1354.96     1376.06     46.20 o 
  -2  -2   9     1277.90     1277.91     42.79 o 
  -1  -2   9        2.98       25.82     11.83 o 
   0  -2   9      373.32      362.28     28.76 o 
   1  -2   9      407.79      355.27     28.87 o 
   2  -2   9     2476.38     2365.24    105.03 o 
   3  -2   9      326.27      250.60     40.08 o 
   4  -2   9      776.83      704.86     41.93 o 
   5  -2   9       27.20       21.97     16.47 o 
   6  -2   9       82.87      115.75     22.01 o 
   7  -2   9      118.90       92.83     21.21 o 
   8  -2   9       62.32       48.13     28.57 o 
   9  -2   9      470.38      438.83     56.60 o 
  10  -2   9       58.18       74.77     35.19 o 
  11  -2   9        7.68      -22.18     30.26 o 
  12  -2   9      102.17      155.46     45.66 o 
  13  -2   9       66.20       32.96     34.96 o 
 -15  -1   9      394.02      320.94     65.53 o 
 -14  -1   9       79.30       59.68     40.50 o 
 -13  -1   9       31.24       37.88     41.12 o 
 -12  -1   9        0.09       33.57     34.88 o 
 -11  -1   9      181.86      149.84     42.20 o 
 -10  -1   9       20.70       38.75     21.18 o 
  -9  -1   9       11.99       10.94     17.57 o 
  -8  -1   9       45.22       58.82     18.17 o 
  -7  -1   9     4193.46     4172.64    169.06 o 
  -6  -1   9     1677.82     1632.35    111.27 o 
  -5  -1   9     6660.31     6384.64    157.49 o 
  -4  -1   9     1963.08     1964.78     66.27 o 
  -3  -1   9        0.85        6.76     20.39 o 
  -2  -1   9      536.54      467.43     22.89 o 
  -1  -1   9      320.20      263.90     25.71 o 
   0  -1   9     1473.94     1456.61     62.08 o 
   1  -1   9     4199.50     4208.21    135.75 o 
   2  -1   9      118.50      124.60     22.33 o 
   3  -1   9     2551.47     2452.83    135.44 o 
   4  -1   9     1263.13     1264.70     58.63 o 
   5  -1   9     2859.93     2625.08    156.43 o 
   6  -1   9     3663.58     3523.30    122.70 o 
   7  -1   9      562.59      550.01     39.27 o 
   8  -1   9      642.80      620.16     63.83 o 
   9  -1   9      221.73      316.17     49.28 o 
  10  -1   9        1.65      -27.72     27.72 o 
  11  -1   9      198.14      194.12     45.43 o 
  12  -1   9        1.20       48.90     37.65 o 
  13  -1   9      312.17      405.72     67.91 o 
 -15   0   9      155.65       98.02     55.52 o 
 -14   0   9      208.24      259.11     59.98 o 
 -13   0   9      134.30       78.54     41.04 o 
 -12   0   9       38.55       26.80     40.27 o 
 -11   0   9      691.89      686.23     72.69 o 
 -10   0   9      191.67      152.53     26.89 o 
  -9   0   9      362.96      362.39     35.35 o 
  -8   0   9      574.00      566.48     49.55 o 
  -7   0   9     4935.92     4956.92    157.55 o 
  -6   0   9      417.62      434.60     27.26 o 
  -5   0   9      426.74      462.04     26.12 o 
  -4   0   9      593.06      531.72     35.09 o 
  -3   0   9      486.77      381.25     22.80 o 
  -2   0   9      694.96      677.01     27.55 o 
  -1   0   9     1817.56     1987.75    110.61 o 
   0   0   9      311.72      295.60     55.06 o 
   1   0   9     2252.91     2080.61     80.02 o 
   2   0   9     1138.12      960.83    170.29 o 
   3   0   9      768.29      731.16     62.22 o 
   4   0   9      865.46      836.40     46.82 o 
   5   0   9     2488.22     1184.43     81.77 o 
   6   0   9      446.72      399.04     34.66 o 
   7   0   9      364.51      431.65     37.10 o 
   8   0   9        4.76       38.04     30.80 o 
   9   0   9      200.67      192.43     45.05 o 
  10   0   9      114.56      133.13     41.73 o 
  11   0   9      313.43      348.58     59.52 o 
  12   0   9        9.78      -12.09     31.42 o 
 -15   1   9     1258.80     1158.86    113.58 o 
 -14   1   9     2151.98     2175.97    155.85 o 
 -13   1   9      680.52      551.56     73.00 o 
 -12   1   9      154.46      149.84     46.66 o 
 -11   1   9       94.88       97.98     27.07 o 
 -10   1   9     1285.50     1461.38     92.29 o 
  -9   1   9      138.07      128.99     26.32 o 
  -8   1   9      844.69      901.09     53.08 o 
  -7   1   9      632.43      623.57     53.36 o 
  -6   1   9      369.26      404.10     26.55 o 
  -5   1   9       20.41       20.53     13.16 o 
  -4   1   9      226.12      238.73     21.84 o 
  -3   1   9    11985.13    12143.24    277.32 o 
  -2   1   9     8879.25     9090.08    211.02 o 
  -1   1   9     6254.26     6077.38    184.72 o 
   0   1   9       22.15       54.76     18.93 o 
   1   1   9      828.49      935.59     48.48 o 
   2   1   9       91.55       87.91     20.02 o 
   3   1   9      294.38      238.07     64.41 o 
   4   1   9       80.91       76.33     21.21 o 
   5   1   9      371.39      351.05     45.58 o 
   6   1   9      239.32      283.54     30.94 o 
   7   1   9       25.60       37.11     28.72 o 
   8   1   9      434.81      532.54     63.53 o 
   9   1   9      411.87      440.91     61.06 o 
  10   1   9      936.28     1014.26     95.48 o 
  11   1   9      488.46      444.99     66.68 o 
  12   1   9      266.20      324.10     60.98 o 
 -15   2   9     2400.62     2367.70    171.17 o 
 -14   2   9     2213.75     2415.29    169.32 o 
 -13   2   9     1279.94     1342.66    116.27 o 
 -12   2   9       22.58       39.04     48.51 o 
 -11   2   9        5.67       20.56     26.04 o 
 -10   2   9        5.77       -5.97     38.92 o 
  -9   2   9        0.54       18.99     20.66 o 
  -8   2   9     1166.47     1191.52     62.72 o 
  -7   2   9      850.67      852.17     38.43 o 
  -6   2   9      311.86      371.60     24.98 o 
  -5   2   9     4541.23     4410.33    114.96 o 
  -4   2   9     8536.98     9095.70    214.21 o 
  -3   2   9    18000.53    19447.24    433.44 o 
  -2   2   9    10004.16     9896.59    284.45 o 
  -1   2   9     2899.49     3026.70    124.32 o 
   0   2   9      929.07      875.41     46.73 o 
   1   2   9       55.38       76.04     19.10 o 
   2   2   9      334.53      285.21     29.12 o 
   3   2   9      612.05      606.10     40.39 o 
   4   2   9      363.91      381.95     36.65 o 
   6   2   9     1606.24     1828.91     93.40 o 
   7   2   9     1081.16     1136.46     90.94 o 
   8   2   9      881.01      897.83     82.54 o 
   9   2   9     1825.87     1862.50    128.21 o 
  10   2   9     1084.23     1208.07    105.03 o 
  11   2   9      377.43      370.84     62.83 o 
 -15   3   9     1971.62     2269.91    163.09 o 
 -14   3   9      861.70     1177.65    108.57 o 
 -13   3   9      779.15      818.83     87.47 o 
 -12   3   9      118.04      135.29     43.51 o 
 -11   3   9      129.01      117.66     28.70 o 
 -10   3   9      251.28      297.48     33.70 o 
  -9   3   9      932.97     1041.37     58.23 o 
  -8   3   9     2983.63     2841.41    157.77 o 
  -7   3   9       12.16       14.68     14.72 o 
  -6   3   9     1522.43     1754.31     75.86 o 
  -5   3   9     1052.21      906.70     37.61 o 
  -4   3   9     6154.84     6529.55    159.84 o 
  -3   3   9     2732.00     2851.75    101.99 o 
  -2   3   9     6832.54     6513.79    205.32 o 
  -1   3   9       28.07      -12.29     32.69 o 
   0   3   9      390.25      329.34     30.41 o 
   1   3   9     2146.98     2355.41     90.23 o 
   2   3   9     1533.72     1458.78    100.37 o 
   3   3   9      799.36      836.83     48.82 o 
   4   3   9     1112.89     1154.72     59.19 o 
   5   3   9     1531.58     1389.02     96.33 o 
   6   3   9      895.39      945.19     73.11 o 
   7   3   9     1410.08     1390.10    102.72 o 
   8   3   9      955.34      902.06     84.24 o 
   9   3   9     1319.34     1332.04    109.80 o 
  10   3   9        7.41      -11.47     38.73 o 
 -15   4   9      454.59      512.36     75.38 o 
 -14   4   9      156.84      283.29     55.21 o 
 -13   4   9       36.84       63.99     36.04 o 
 -12   4   9       31.69       50.59     33.57 o 
 -11   4   9      606.89      771.17     53.95 o 
 -10   4   9      669.32      603.51     45.44 o 
  -9   4   9     2249.88     2613.44    106.87 o 
  -8   4   9       43.56       25.06     15.86 o 
  -7   4   9       29.85       59.65     36.81 o 
  -6   4   9      166.85      230.41     26.83 o 
  -5   4   9     1677.58     1628.98     60.28 o 
  -4   4   9      279.28      282.50     28.07 o 
  -3   4   9        2.28        7.02     20.17 o 
  -2   4   9     1565.09     1738.14     72.45 o 
  -1   4   9     2747.17     2841.70    102.51 o 
   0   4   9     3993.46     4120.87    292.14 o 
   1   4   9      956.92     1068.33     55.07 o 
   2   4   9       16.96       16.92     18.71 o 
   3   4   9      197.41      223.75     27.36 o 
   4   4   9      284.18      258.01     52.32 o 
   5   4   9      249.70      198.86     59.37 o 
   6   4   9      881.21      885.82     80.31 o 
   7   4   9      138.80      148.53     41.73 o 
   8   4   9       99.99      125.67     43.66 o 
   9   4   9        5.17      -12.47     33.11 o 
  10   4   9        7.97       65.07     42.58 o 
 -14   5   9      262.75      292.45     55.59 o 
 -13   5   9      176.93      116.27     42.43 o 
 -12   5   9       93.35      100.36     28.96 o 
 -11   5   9      431.07      463.46     60.29 o 
 -10   5   9        4.39       22.67     25.64 o 
  -9   5   9      131.60      137.35     30.49 o 
  -8   5   9        1.69       -3.63     16.20 o 
  -7   5   9        2.30       13.25     18.27 o 
  -6   5   9      409.58      299.76     62.60 o 
  -5   5   9       31.13        1.69     19.22 o 
  -4   5   9     1544.02     1573.44    110.73 o 
  -3   5   9      679.76      616.66     40.07 o 
  -2   5   9     5894.26     5951.71    448.38 o 
  -1   5   9     3057.95     2747.33    101.27 o 
   0   5   9     2689.39     2763.89    103.13 o 
   1   5   9      168.10      165.66     24.27 o 
   2   5   9      673.71      613.78     67.99 o 
   3   5   9        1.02       -8.28     16.36 o 
   4   5   9      251.23      321.50     33.86 o 
   5   5   9      108.36       98.87     26.19 o 
   6   5   9       89.59      182.95     43.04 o 
   7   5   9      198.50      162.70     45.66 o 
   8   5   9       15.47       18.79     39.04 o 
   9   5   9       31.67        7.70     38.27 o 
 -14   6   9       76.17      132.06     45.20 o 
 -13   6   9      207.14      258.65     52.28 o 
 -12   6   9       35.25        9.88     25.38 o 
 -11   6   9       16.37      -11.24     27.87 o 
 -10   6   9      372.65      425.84     40.87 o 
  -9   6   9     2392.02     2461.90    104.44 o 
  -8   6   9     1601.48     1349.21    213.60 o 
  -7   6   9     2146.68     1909.78     84.22 o 
  -6   6   9      128.08       30.57     30.72 o 
  -5   6   9       11.30       39.35     32.49 o 
  -4   6   9      435.99      374.84     55.36 o 
  -3   6   9      447.20      370.99     55.29 o 
  -2   6   9       61.39      101.10     35.81 o 
  -1   6   9     1780.28     1768.77     75.25 o 
   0   6   9      179.42      160.63     31.38 o 
   1   6   9        8.07       -1.35     17.12 o 
   2   6   9     1084.39     1094.16     59.99 o 
   3   6   9     2532.69     2468.83    100.07 o 
   4   6   9     2093.39     2392.24    100.56 o 
   5   6   9     2036.03     1986.06     90.48 o 
   6   6   9     1297.51     1179.34     95.56 o 
   7   6   9       27.19      -29.88     29.88 o 
   8   6   9       58.93       86.01     40.96 o 
 -14   7   9      168.77      171.40     49.13 o 
 -13   7   9       88.62       59.44     43.51 o 
 -12   7   9      156.91      120.12     49.90 o 
 -11   7   9       82.90      164.20     31.64 o 
 -10   7   9       54.97       98.60     26.71 o 
  -9   7   9     2838.97     2645.32    180.10 o 
  -8   7   9     2099.47     2151.89    209.33 o 
  -7   7   9     1631.92     1484.81    113.42 o 
  -6   7   9       26.33       40.81     35.88 o 
  -5   7   9      426.32      458.93     62.37 o 
  -4   7   9      316.02      256.41     48.59 o 
  -3   7   9       67.93       32.03     33.11 o 
  -2   7   9      101.44      186.34     43.89 o 
  -1   7   9      782.32      749.45     76.54 o 
   0   7   9       42.90       83.24     32.57 o 
   1   7   9       44.83       42.94     22.13 o 
   2   7   9     1963.64     2037.92     89.27 o 
   3   7   9     2082.85     1960.14     87.27 o 
   4   7   9     2641.30     2756.74    112.46 o 
   5   7   9     1256.85     1344.13    102.26 o 
   6   7   9      678.15      727.66     78.31 o 
   7   7   9        6.09       -4.16     41.20 o 
 -13   8   9      742.01      701.79     82.16 o 
 -12   8   9     1039.18     1097.20     70.52 o 
 -11   8   9      190.97      198.96     36.53 o 
 -10   8   9       77.86       83.39     39.35 o 
  -9   8   9      419.24      356.28     59.29 o 
  -8   8   9     1161.08     1122.06    100.87 o 
  -7   8   9       57.35       65.91     35.65 o 
  -6   8   9       28.74       -4.31     30.03 o 
  -5   8   9      949.88     1040.51     95.40 o 
  -4   8   9        2.25      -14.09     27.64 o 
  -3   8   9        0.46      -11.55     27.03 o 
  -2   8   9      120.31       54.13     33.65 o 
  -1   8   9        0.78      -24.56     24.56 o 
   0   8   9      193.49      268.58     53.90 o 
   1   8   9       14.36       16.25     31.80 o 
   2   8   9       13.11        2.39     35.96 o 
   3   8   9     1170.41     1169.58     67.14 o 
   4   8   9      408.45      419.38     85.43 o 
   5   8   9      695.50      745.06     77.54 o 
   6   8   9       12.70      -39.42     39.42 o 
 -12   9   9      648.78      677.75     75.08 o 
 -11   9   9      185.77      303.92     60.83 o 
 -10   9   9       11.30       -9.24     35.81 o 
  -9   9   9      201.18      226.69     55.13 o 
  -8   9   9      141.64      104.34     46.12 o 
  -7   9   9       79.19       43.20     37.04 o 
  -6   9   9        1.98       16.56     32.34 o 
  -5   9   9        3.32        0.62     36.27 o 
  -4   9   9      228.71      215.76     49.05 o 
  -3   9   9      117.98       85.16     36.81 o 
  -2   9   9       95.64      119.27     41.20 o 
   0   9   9       58.26       47.05     38.04 o 
   1   9   9       75.02       94.71     44.12 o 
   2   9   9       91.71       46.74     36.58 o 
   3   9   9       20.94       59.98     43.97 o 
 -11  10   9      149.87      169.09     54.13 o 
 -10  10   9        3.83       50.28     40.73 o 
  -9  10   9      268.52      291.91     63.76 o 
  -8  10   9        5.95       37.04     43.43 o 
  -7  10   9        1.72      -28.57     28.57 o 
  -6  10   9       17.05       33.96     39.42 o 
  -5  10   9      673.84      551.40     75.31 o 
  -4  10   9      742.75      814.67     91.71 o 
  -3  10   9      367.84      351.59     65.68 o 
  -2  10   9       63.88       95.56     46.82 o 
  -1  10   9      416.18      394.32     62.91 o 
   0  10   9        9.60       54.29     39.81 o 
   1  10   9       58.83       84.47     45.12 o 
   2  10   9      266.68      222.22     52.13 o 
   3  10   9      122.14      150.46     53.36 o 
  -9  11   9      229.42      201.74     61.68 o 
  -8  11   9        6.15      -30.65     37.19 o 
  -7  11   9        1.18       21.71     39.96 o 
  -6  11   9       20.40       65.53     45.97 o 
  -5  11   9      293.90      310.54     62.37 o 
  -4  11   9      374.11      313.93     63.14 o 
  -3  11   9      134.45      136.98     48.66 o 
  -2  11   9      116.35      147.23     52.59 o 
  -1  11   9       32.18       -7.70     41.12 o 
   0  11   9        2.49       23.72     38.58 o 
   1  11   9      134.61      195.20     57.37 o 
  -5  12   9       51.37       -1.54     44.20 o 
  -4  12   9        0.34        8.39     38.81 o 
   0 -17  10      282.43      242.32     59.21 o 
   1 -17  10      541.00      553.71     78.85 o 
   2 -17  10       81.33      147.07     49.28 o 
   3 -17  10       60.59      104.88     45.66 o 
   4 -17  10      556.32      520.68     76.23 o 
   5 -17  10      877.68     1003.86    104.95 o 
   6 -17  10      280.82      317.67     85.47 o 
  -3 -16  10      507.13      442.99     69.38 o 
  -2 -16  10       42.52       58.44     42.43 o 
  -1 -16  10      245.44      301.54     57.13 o 
   0 -16  10      762.12      741.29     85.55 o 
   1 -16  10      429.32      436.44     70.15 o 
   2 -16  10      232.86      184.03     49.51 o 
   3 -16  10      253.92      234.24     53.13 o 
   4 -16  10      432.67      508.67     73.23 o 
   5 -16  10      189.12      279.57     45.78 o 
   6 -16  10      158.86      125.66     32.86 o 
   7 -16  10      111.90      104.11     33.63 o 
   8 -16  10        0.63       -3.60     27.24 o 
  -5 -15  10      220.08      223.41     76.62 o 
  -4 -15  10      192.44      181.34     45.51 o 
  -3 -15  10       81.38       95.71     43.43 o 
  -2 -15  10        4.31        2.93     36.34 o 
  -1 -15  10       12.10       32.80     37.19 o 
   0 -15  10      676.93      652.43     76.38 o 
   1 -15  10      354.88      337.49     59.37 o 
   2 -15  10      323.00      288.52     54.75 o 
   3 -15  10       44.73       42.17     25.54 o 
   4 -15  10       22.39       37.04     35.50 o 
   5 -15  10      331.86      319.23     40.23 o 
   6 -15  10      259.04      407.15     44.58 o 
   7 -15  10       36.74       55.95     29.25 o 
   8 -15  10       66.46       12.49     29.32 o 
   9 -15  10      199.74      206.73     44.16 o 
  -6 -14  10       50.20       68.63     29.97 o 
  -5 -14  10        3.42       18.13     27.76 o 
  -4 -14  10       12.72       14.48     31.11 o 
  -3 -14  10       44.84       32.73     35.65 o 
  -2 -14  10      115.22      106.80     42.20 o 
  -1 -14  10     1662.06     1556.11    117.35 o 
   0 -14  10     1275.19     1377.01    109.57 o 
   1 -14  10      498.06      529.30     66.68 o 
   2 -14  10       22.09       21.91     40.81 o 
   3 -14  10      154.33      146.96     29.81 o 
   4 -14  10       97.26      103.81     31.65 o 
   5 -14  10     1127.98     1147.15     54.36 o 
   6 -14  10      136.13      111.92     27.88 o 
   7 -14  10       14.80       12.31     22.38 o 
   8 -14  10      326.27      324.67     41.39 o 
   9 -14  10      319.04      340.72     51.59 o 
  10 -14  10      288.87      299.93     43.25 o 
  -8 -13  10      188.68      166.63     51.36 o 
  -7 -13  10        8.25       33.42     38.19 o 
  -6 -13  10        0.19        0.20     22.71 o 
  -5 -13  10       51.04       48.08     23.76 o 
  -4 -13  10      354.60      311.50     47.12 o 
  -3 -13  10     1682.91     1498.21    111.73 o 
  -2 -13  10     3224.08     3184.76    181.18 o 
  -1 -13  10     3073.74     2767.41    164.01 o 
   0 -13  10      454.81      490.45     50.51 o 
   1 -13  10      197.10      200.08     38.69 o 
   2 -13  10      982.50      966.43     59.46 o 
   3 -13  10       22.33       29.83     23.12 o 
   4 -13  10      369.35      329.66     29.90 o 
   5 -13  10     1097.77      996.16     48.66 o 
   6 -13  10      543.03      582.17     37.97 o 
   7 -13  10       20.48       21.46     18.81 o 
   8 -13  10      826.69      805.38     57.24 o 
   9 -13  10     1046.74     1178.08     71.29 o 
  10 -13  10      844.69      874.23     61.43 o 
  11 -13  10      297.01      289.83     59.14 o 
  -9 -12  10        7.87      -16.86     33.65 o 
  -8 -12  10       70.84       57.13     38.35 o 
  -7 -12  10       33.39       27.75     23.68 o 
  -6 -12  10      202.06      191.78     32.59 o 
  -5 -12  10      210.86      308.16     72.38 o 
  -4 -12  10     1908.81     1922.83     90.27 o 
  -3 -12  10     1340.93     1209.68     94.87 o 
  -2 -12  10     3664.93     3480.05    188.88 o 
  -1 -12  10      144.71      102.40     43.31 o 
   0 -12  10      132.67      127.47     28.17 o 
   1 -12  10     3194.31     3198.12    122.13 o 
   2 -12  10     2347.20     2576.10    104.98 o 
   3 -12  10      764.43      795.63     52.15 o 
   4 -12  10        7.10        2.72     15.70 o 
   5 -12  10      160.17      195.35     23.33 o 
   6 -12  10      372.93      360.24     44.84 o 
   7 -12  10      624.78      651.87     38.61 o 
   8 -12  10      128.05      126.26     22.25 o 
   9 -12  10      299.29      368.82     32.51 o 
  10 -12  10      508.04      601.51     50.80 o 
 -10 -11  10     1004.02     1040.36    102.18 o 
  -9 -11  10      531.40      571.19     73.61 o 
  -8 -11  10      148.34      187.34     46.66 o 
  -7 -11  10       79.04       46.42     24.58 o 
  -6 -11  10        1.86       -9.30     18.13 o 
  -5 -11  10       20.85       24.35     19.43 o 
  -4 -11  10       44.22       63.04     42.70 o 
  -3 -11  10      514.31      578.12     65.07 o 
  -2 -11  10      453.88      440.14     55.79 o 
  -1 -11  10       37.45       30.57     19.82 o 
   0 -11  10     3131.97     3064.18    135.52 o 
   1 -11  10     7002.77     6831.18    216.09 o 
   2 -11  10     4035.82     4462.10    154.06 o 
   3 -11  10      461.03      493.86     31.91 o 
   4 -11  10      210.22      199.86     23.12 o 
   5 -11  10      254.48      241.69     24.63 o 
   6 -11  10       26.31       46.08     17.68 o 
   7 -11  10        9.73      -12.21     16.21 o 
   8 -11  10      150.57      158.75     25.64 o 
   9 -11  10      311.57      393.85     32.45 o 
  10 -11  10        0.44       12.07     49.36 o 
 -11 -10  10     1430.26     1555.26    130.67 o 
 -10 -10  10     1478.20     1358.29    116.96 o 
  -9 -10  10     1318.66     1340.97    112.50 o 
  -8 -10  10      484.84      451.46     60.37 o 
  -7 -10  10       68.13       81.27     25.72 o 
  -6 -10  10      556.58      573.14     53.25 o 
  -5 -10  10     1019.28     1029.28     59.61 o 
  -4 -10  10     1838.20     1935.87     86.67 o 
  -3 -10  10        1.30        8.16     26.49 o 
  -2 -10  10     1615.74     1514.44     73.60 o 
  -1 -10  10     1078.71     1034.53     58.59 o 
   0 -10  10     6483.86     6844.91    215.55 o 
   1 -10  10     5398.45     5314.74    175.00 o 
   2 -10  10     3530.66     3584.81    235.16 o 
   3 -10  10        2.59       15.92     15.00 o 
   4 -10  10      296.64      345.17     26.91 o 
   5 -10  10      225.17      183.31     25.61 o 
   6 -10  10      492.11      502.98     31.78 o 
   7 -10  10     2972.87     3215.94     97.56 o 
   8 -10  10      862.44      816.85     42.20 o 
   9 -10  10     1704.53     1752.15     65.45 o 
  10 -10  10      205.24      273.51     48.74 o 
  11 -10  10      543.35      537.39     64.22 o 
  12 -10  10     1086.55     1167.10     97.33 o 
 -11  -9  10      748.11      838.69     93.48 o 
 -10  -9  10     1011.29     1042.82     98.18 o 
  -9  -9  10      460.04      413.96     58.52 o 
  -8  -9  10        2.98        8.75     19.82 o 
  -7  -9  10      355.14      342.66     34.82 o 
  -6  -9  10     1578.91     1547.13     75.01 o 
  -5  -9  10     1584.75     1620.47     76.20 o 
  -4  -9  10       85.71       83.07     35.30 o 
  -3  -9  10       20.85       19.40     28.41 o 
  -2  -9  10      348.21      314.23     32.45 o 
  -1  -9  10     5016.41     5079.05    168.12 o 
   0  -9  10     3054.23     2955.17    148.11 o 
   1  -9  10     3217.09     3030.20    168.90 o 
   2  -9  10       10.49       -3.91     17.20 o 
   3  -9  10      177.76      149.36     19.29 o 
   4  -9  10      428.44      446.04     28.72 o 
   5  -9  10      755.83      803.03     38.63 o 
   6  -9  10     1762.58     1674.13     60.20 o 
   7  -9  10      856.28      859.05     41.08 o 
   8  -9  10     1125.36     1061.05     47.07 o 
   9  -9  10      494.52      616.14     44.44 o 
  10  -9  10      382.32      315.86     48.82 o 
  11  -9  10      710.93      703.33     72.30 o 
  12  -9  10     1846.37     2269.60    140.91 o 
  13  -9  10      131.97      121.66     47.12 o 
 -12  -8  10       14.84       44.74     44.89 o 
 -11  -8  10       48.24       80.31     37.35 o 
 -10  -8  10      146.39      205.13     47.89 o 
  -9  -8  10      158.29      165.01     43.12 o 
  -8  -8  10      137.30      139.74     27.57 o 
  -7  -8  10      753.29      752.37     48.82 o 
  -6  -8  10     1085.00     1141.45    126.05 o 
  -5  -8  10      230.26      229.89     29.17 o 
  -4  -8  10       11.26       10.83     13.67 o 
  -3  -8  10       10.01        0.39     14.32 o 
  -2  -8  10       14.04        3.39     17.56 o 
  -1  -8  10     4864.72     4995.96    163.69 o 
   0  -8  10       57.61       85.88     20.57 o 
   1  -8  10        8.13       -1.38     17.88 o 
   2  -8  10     2705.66     2767.32    103.62 o 
   3  -8  10     3366.60     3387.83     96.13 o 
   4  -8  10     1270.16     1240.50     47.81 o 
   5  -8  10      432.77      464.29     28.89 o 
   6  -8  10      846.72      793.34     50.71 o 
   7  -8  10       68.11      126.08     19.27 o 
   8  -8  10        3.10       -6.74     20.39 o 
   9  -8  10      250.32      222.90     30.32 o 
  10  -8  10      472.99      533.08     63.22 o 
  11  -8  10      515.46      379.23     55.06 o 
  12  -8  10      140.71      176.10     48.59 o 
  13  -8  10      130.96      240.63     55.36 o 
 -13  -7  10        0.72       25.72     43.58 o 
 -12  -7  10      160.32      197.74     48.36 o 
 -11  -7  10        0.45       -7.62     36.88 o 
 -10  -7  10       70.39       43.81     32.96 o 
  -9  -7  10       24.00       23.10     29.88 o 
  -8  -7  10      575.99      625.36     45.27 o 
  -7  -7  10       62.82       38.99     21.83 o 
  -6  -7  10        5.35       16.17     17.55 o 
  -5  -7  10     1880.68     1880.94     88.28 o 
  -4  -7  10      399.41      420.61     28.41 o 
  -3  -7  10        2.91        9.27     14.62 o 
  -2  -7  10       67.75       45.82     18.82 o 
  -1  -7  10      111.83      100.11     41.46 o 
   0  -7  10      142.73      128.72     22.25 o 
   1  -7  10     1962.88     1857.25     77.44 o 
   2  -7  10     1804.55     1779.70     96.21 o 
   3  -7  10     3198.08     3076.35     87.81 o 
   4  -7  10     1365.67     1306.40     48.15 o 
   5  -7  10       78.51      115.03     17.46 o 
   6  -7  10        2.88       10.72     21.02 o 
   7  -7  10      944.83      862.36     50.76 o 
   9  -7  10      917.01     1119.98     89.01 o 
  10  -7  10       98.52      106.34     40.35 o 
  11  -7  10       47.56       46.05     38.50 o 
  12  -7  10        1.00        5.16     34.73 o 
  13  -7  10      110.24      130.90     46.51 o 
 -13  -6  10      242.97      244.25     59.06 o 
 -12  -6  10       13.69       13.71     34.34 o 
 -11  -6  10       64.98       26.87     37.81 o 
 -10  -6  10       36.10       15.55     32.80 o 
  -9  -6  10      228.22      257.40     31.96 o 
  -8  -6  10     1032.92     1040.22     58.14 o 
  -7  -6  10       88.05       81.10     19.68 o 
  -6  -6  10     1593.17     1447.15     67.24 o 
  -5  -6  10     4923.30     4555.89    123.68 o 
  -4  -6  10      606.46      601.38     32.95 o 
  -3  -6  10       47.02      123.61     23.12 o 
  -2  -6  10     1163.98     1286.48     47.94 o 
  -1  -6  10      324.53      324.37     36.81 o 
   0  -6  10        0.68       17.79     17.97 o 
   1  -6  10     2083.91     1983.01    149.77 o 
   2  -6  10       28.53       38.92     18.87 o 
   3  -6  10      157.52      168.47     17.61 o 
   4  -6  10      307.46      306.03     22.63 o 
   5  -6  10        0.96       -2.98     15.85 o 
   6  -6  10     1440.17     1342.66     93.52 o 
   7  -6  10     1427.25     1407.18     90.63 o 
   8  -6  10     2125.39     2129.22     88.70 o 
   9  -6  10     1010.92     1325.18     97.18 o 
  10  -6  10      193.48      159.55     44.04 o 
  11  -6  10       38.40       34.96     32.42 o 
  12  -6  10        9.79       13.24     34.19 o 
  13  -6  10        0.86       -4.00     36.50 o 
 -13  -5  10        7.21       79.77     41.35 o 
 -12  -5  10      189.54      265.50     54.36 o 
 -11  -5  10        8.90       46.66     34.27 o 
 -10  -5  10      168.35      156.62     41.58 o 
  -9  -5  10     1380.81     1405.88     70.60 o 
  -8  -5  10     1148.15     1108.81     59.39 o 
  -7  -5  10       47.86       73.30     20.56 o 
  -6  -5  10     2410.98     2394.11     76.25 o 
  -5  -5  10      247.36      212.28     21.15 o 
  -4  -5  10     3417.35     3569.46    124.11 o 
  -3  -5  10       76.26       47.47     15.96 o 
  -2  -5  10       26.15       33.93     13.09 o 
  -1  -5  10      161.81      141.72     17.25 o 
   0  -5  10        3.14       24.51     16.50 o 
   1  -5  10       61.13       61.54     19.13 o 
   2  -5  10      393.60      354.58     31.62 o 
   3  -5  10      318.09      377.20     31.89 o 
   4  -5  10     2464.93     2469.51     93.57 o 
   5  -5  10       28.18        9.14     16.64 o 
   6  -5  10       27.58       37.28     18.98 o 
   8  -5  10     1860.86     1769.06     78.02 o 
   9  -5  10      353.75      285.90     48.05 o 
  10  -5  10      423.50      472.02     62.60 o 
  11  -5  10       56.47       73.38     35.04 o 
  12  -5  10        7.93      -21.56     30.42 o 
  13  -5  10      130.88       56.13     44.12 o 
 -14  -4  10        2.72       24.56     38.12 o 
 -13  -4  10      248.81      312.55     60.75 o 
 -12  -4  10      290.37      299.30     54.36 o 
 -11  -4  10       13.50       36.50     31.80 o 
 -10  -4  10      971.53      948.65     84.62 o 
  -9  -4  10     7051.37     6968.43    223.68 o 
  -8  -4  10     3708.30     3438.85    125.29 o 
  -7  -4  10       47.04       49.63     20.25 o 
  -6  -4  10     2169.87     2043.42     67.96 o 
  -5  -4  10      441.06      464.18     34.95 o 
  -4  -4  10      192.50      155.41     18.56 o 
  -3  -4  10      202.54      211.75     26.97 o 
  -2  -4  10      422.92      378.08     44.79 o 
  -1  -4  10        5.59        5.02     11.54 o 
   0  -4  10      195.88      282.42     19.34 o 
   1  -4  10        2.40        4.49     16.04 o 
   2  -4  10     2434.87     2503.68     93.51 o 
   3  -4  10     1277.78     1158.87     56.88 o 
   4  -4  10      907.10      975.21    135.14 o 
   5  -4  10        0.76       -8.85     14.73 o 
   6  -4  10      220.31      188.76     26.11 o 
   7  -4  10      632.27      547.26     68.92 o 
   8  -4  10      982.21     1112.37     59.49 o 
   9  -4  10       55.24       36.73     28.80 o 
  10  -4  10       44.72       32.80     30.72 o 
  11  -4  10       14.50        4.31     31.49 o 
  12  -4  10       63.87       58.06     40.43 o 
  13  -4  10      105.87       84.39     44.89 o 
 -14  -3  10      235.11      321.02     61.45 o 
 -13  -3  10        3.29       27.95     38.65 o 
 -12  -3  10      259.42      345.43     57.21 o 
 -11  -3  10     1503.77     1592.61    115.66 o 
 -10  -3  10     5119.80     5125.70    175.42 o 
  -9  -3  10     5145.49     5213.88    279.98 o 
  -8  -3  10     1264.99     1224.48     62.56 o 
  -7  -3  10      495.99      515.79     37.55 o 
  -6  -3  10      266.45      247.24     28.64 o 
  -5  -3  10      183.25      187.47     19.64 o 
  -4  -3  10      934.27      867.93     37.53 o 
  -3  -3  10      951.50      904.08     36.89 o 
  -2  -3  10      252.37      255.59     20.73 o 
  -1  -3  10     3417.88     3397.43    100.93 o 
   0  -3  10      330.53      278.88     31.76 o 
   1  -3  10     6237.26     6310.17    193.59 o 
   2  -3  10     1443.83     1564.32     67.91 o 
   3  -3  10     3129.43     2999.92    118.62 o 
   4  -3  10      323.17      316.94     30.25 o 
   5  -3  10       13.90       -2.77     15.75 o 
   6  -3  10      275.19      307.33     61.29 o 
   7  -3  10       45.35       50.41     20.55 o 
   8  -3  10        8.82      -22.25     22.25 o 
   9  -3  10        0.92      -19.17     24.87 o 
  10  -3  10       43.97       81.93     32.26 o 
  11  -3  10       59.81       11.17     31.11 o 
  12  -3  10      744.93      732.89     80.00 o 
 -14  -2  10      409.81      419.58     66.45 o 
 -13  -2  10      179.47      180.34     48.36 o 
 -12  -2  10      323.95      319.25     55.44 o 
 -11  -2  10     2767.38     2694.34    161.01 o 
 -10  -2  10      648.74      682.99     48.33 o 
  -9  -2  10      267.78      283.26     32.15 o 
  -8  -2  10        6.36       15.37     28.64 o 
  -7  -2  10     1876.15     1767.06    163.30 o 
  -6  -2  10      253.74      243.34     21.90 o 
  -5  -2  10      895.49      920.11     39.11 o 
  -4  -2  10      597.98      606.49     30.24 o 
  -3  -2  10     1010.85      991.59     43.21 o 
  -2  -2  10     3677.76     3768.23    131.18 o 
  -1  -2  10     2290.18     2236.86     85.75 o 
   0  -2  10      785.19      859.79     46.93 o 
   1  -2  10      697.27      634.22     40.99 o 
   2  -2  10     1211.05     1248.17     59.25 o 
   3  -2  10      202.27      159.00     25.03 o 
   4  -2  10      558.45      561.15     38.68 o 
   5  -2  10     1320.41     1231.84     60.97 o 
   7  -2  10      855.65      699.83     45.60 o 
   8  -2  10      238.66      189.27     38.35 o 
   9  -2  10      207.84      280.51     48.28 o 
  10  -2  10        1.45       83.70     37.04 o 
  11  -2  10      415.61      390.47     60.68 o 
  12  -2  10      591.35      645.58     76.46 o 
 -14  -1  10       11.81       -3.23     36.96 o 
 -13  -1  10       24.91       21.33     35.11 o 
 -12  -1  10      285.07      188.65     46.59 o 
 -11  -1  10     1879.14     1961.67    132.21 o 
 -10  -1  10       77.22       48.28     23.92 o 
  -9  -1  10      135.20      120.25     24.55 o 
  -8  -1  10     1925.82     1962.00     84.04 o 
  -7  -1  10     3919.31     3847.55    131.21 o 
  -6  -1  10     2542.85     2534.14     77.49 o 
  -5  -1  10       22.27       18.91     16.13 o 
  -4  -1  10      218.48      200.22     18.56 o 
  -3  -1  10      332.70      339.84     21.77 o 
  -2  -1  10      781.61      783.61     45.09 o 
  -1  -1  10     1219.50     1280.44     59.04 o 
   0  -1  10      891.81      940.25     49.64 o 
   1  -1  10     1652.00     1694.94     72.15 o 
   2  -1  10     2386.46     2515.31     94.84 o 
   3  -1  10      789.34      799.59     46.28 o 
   4  -1  10     1804.87     1819.63     77.07 o 
   5  -1  10     6318.17     5790.02    183.96 o 
   7  -1  10      203.55      245.49     30.77 o 
   8  -1  10      486.02      412.26     57.06 o 
   9  -1  10      162.61      154.08     39.35 o 
  10  -1  10      234.50      165.01     43.35 o 
  11  -1  10       10.27      -14.48     27.87 o 
  12  -1  10      124.12      122.51     44.89 o 
 -15   0  10      337.28      267.65     68.30 o 
 -14   0  10      254.30      240.47     60.98 o 
 -13   0  10        0.73      -31.88     38.42 o 
 -12   0  10        1.15      -29.34     29.34 o 
 -11   0  10       50.42       30.26     37.73 o 
 -10   0  10      264.62      224.79     50.36 o 
  -9   0  10     2536.22     2979.20    133.79 o 
  -8   0  10     4681.32     2106.36    123.82 o 
  -7   0  10     8460.90     8458.34    206.80 o 
  -6   0  10       41.89       46.16     16.72 o 
  -5   0  10       14.85        5.42     14.41 o 
  -4   0  10      450.88      404.51     34.38 o 
  -3   0  10     3957.43     4272.63    139.86 o 
  -2   0  10     2937.87     2406.92    213.37 o 
  -1   0  10      842.33      879.88     47.72 o 
   0   0  10      168.22      160.64     22.53 o 
   1   0  10       86.63      121.69     30.38 o 
   2   0  10      129.89      117.24     22.22 o 
   3   0  10      810.20      755.10     46.31 o 
   4   0  10     6521.54     6854.29    211.75 o 
   5   0  10     3028.31     3078.55    152.35 o 
   6   0  10      410.76      369.01     35.15 o 
   7   0  10       88.31       56.83     34.19 o 
   8   0  10      550.25      587.52     66.22 o 
   9   0  10      423.67      437.83     60.91 o 
  10   0  10      242.43      253.10     55.13 o 
  11   0  10      385.52      372.92     61.06 o 
 -15   1  10     1449.26     1474.72    133.75 o 
 -14   1  10      568.71      630.10     83.62 o 
 -13   1  10      439.03      487.80     71.07 o 
 -12   1  10       25.55       23.41     45.89 o 
 -11   1  10      235.12      269.32     36.40 o 
 -10   1  10      347.54      395.91     40.88 o 
  -9   1  10     4705.04     4864.42    168.40 o 
  -8   1  10     2423.15     2428.45    142.45 o 
  -7   1  10      529.25      558.53     37.25 o 
  -6   1  10      349.04      410.00     26.95 o 
  -5   1  10      692.44      739.33     34.54 o 
  -4   1  10     3557.49     3714.04    151.04 o 
  -3   1  10     2565.65     2683.67     98.49 o 
  -2   1  10     7083.75     6540.36    199.90 o 
  -1   1  10     4420.04     4431.79    145.15 o 
   0   1  10     6305.09     6586.56    202.16 o 
   1   1  10       94.64       37.29     19.94 o 
   2   1  10      890.65     1020.13     54.08 o 
   3   1  10     1259.37     1215.10     88.51 o 
   4   1  10     1186.49     1172.02     60.68 o 
   5   1  10       23.29       16.48     21.31 o 
   6   1  10        0.16       33.34     24.10 o 
   7   1  10      828.04      816.59     77.69 o 
   8   1  10     1380.77     1379.32    106.65 o 
   9   1  10     1149.94     1128.60     98.25 o 
  10   1  10     1081.47     1063.46     98.33 o 
  11   1  10     1726.61     1929.41    142.76 o
[truncated: 132,802 more chars]
